# Supplementary material for: Identification of Prognostic Metabolomic Biomarkers at the Interface of Mortality and Morbidity in Pre-Existing TB Cases Infected With SARS-CoV-2
Source: Front Cell Infect Microbiol. 2022 Jul 22;12:929689. doi: 10.3389/fcimb.2022.929689 (PMC9354137; doi:10.3389/fcimb.2022.929689)
Supplement: Supplementary file 1 [file DataSheet_1.xlsx]

## Sheet: Sheet1
MetaboINDICATOR™: MxP® Quant 500 Kit
Amine Oxides (2)
Short Name	Name	Formula	Description	Literature
TMAO Synthesis	Trimethylamine N-Oxide Synthesis	TMAO / (Betaine + C0 + Choline)	Indicator of trimethylamine N-oxide (TMAO) synthesis from betaine, carnitine or choline by intestinal bacteria activity. TMAO is biosynthesized endogenously via the gut microbiome and was found to be associated with atheriosclerosis, maple syrup urine disease, and propionic acidemia.	Kanitsoraphan et al. 2018, DOI: 10.1007/s13668-018-0252-z; Janeiro et al. 2018, DOI: 10.3390/nu10101398.
TMAO Synthesis (direct)	Trimethylamine N-Oxide Synthesis (direct)	TMAO / Choline	Indicator of trimethylamine N-oxide (TMAO) synthesis from choline by intestinal bacteria activity. TMAO is biosynthesized endogenously via the gut microbiome and was found to be associated with atheriosclerosis, maple syrup urine disease, and propionic acidemia.	Kanitsoraphan et al. 2018, DOI: 10.1007/s13668-018-0252-z; Janeiro et al. 2018, DOI: 10.3390/nu10101398.
Amino Acids (22)
Short Name	Name	Formula	Description	Literature
Asn Synthesis	Asparagine Synthesis	Asn / Asp	Indicator of asparagine synthetase activity, an endogenous enzyme which catalyzes asparagine synthesis from aspartate. This enzyme has been described as a new potential biomarker of ovarian cancer and its downregulation has been shown to induce cell cycle arrest and inhibit cell proliferation of breast cancer.	Lomelino et al. 2017, DOI: 10.1074/jbc.R117.819060.
Cys Synthesis	Cysteine Synthesis	Cys / (Ser + Met)	Indicator of cysteine synthesis from serine or methionine. Cysteine is a non-essential sulfur-containing amino acid and important for protein synthesis, detoxification and diverse metabolic functions.	Yin et al. 2016, DOI: 10.1002/mnfr.201500031.
DLD (NBS)	Dihydrolipoamide Dehydrogenase Deficiency (NBS)	Pro / Phe	Indicator of dihydrolipoamide dehydrogenase (DLD) deficiency, an inherited disease caused by the absence of the enzyme DLD, which is responsible for the degradation of the amino acids leucine, isoleucine and valine.	Newborn Screening Coding and Terminology Guide, URL: https://newbornscreeningcodes.nlm.nih.gov/nb/sc/condition/E3.
Fischer Ratio	Fischer Ratio	(Ile + Leu + Val) / (Phe + Trp + Tyr)	Ratio of branched-chain amino acids to aromatic amino acids, which serves as an indicator of liver damage, chronic hepatitis, predictor of cardiac events, and hepatocellular carcinoma.	Ishikawa 2012, DOI: 10.3748/wjg.v18.i17.2005; Dejong et al. 2007, DOI: 10.1093/jn/137.6.1579S; Fischer et al. 1976, PMID: 818729.
GABR	Global Arginine Bioavailability Ratio	Arg / (Orn + Cit)	The global arginine bioavailability ratio (GABR) is associated with endothelial dysfunction and increased risk of cardiovascular mortality.	Sourij et al. 2011, DOI: 10.1016/j.atherosclerosis.2011.04.041.
Glutaminase Activity	Glutaminase Activity	Glu / Gln	Indicator of glutaminolysis rate and mitochondrial glutaminase activity converting glutamine to glutamate. In cancer metabolism, a shift to increased glutaminolysis rates occurs, which is in part facilitated by accelerated hydrolysis of glutamine to glutamate.	Scalise et al. 2017, DOI: 10.3389/fonc.2017.00306; Mates et al. 2013, DOI: 10.2174/1566524011313040005; Erickson and Cerione 2010, DOI: 10.18632/oncotarget.208; Lu et al. 2010, DOI: 10.1016/j.ccr.2010.08.017.
Glutaminolysis Rate	Glutaminolysis Rate	(Ala + Asp + Glu + Lac + Suc) / Gln	Indicator of glutaminolysis rate, which is often markedly altered in cancer.	Jin et al. 2016, DOI: 10.1038/onc.2015.447; DeBerardinis and Cheng 2010, DOI: 10.1038/onc.2009.358.
Gly Synthesis	Glycine Synthesis	Gly / Ser	Indicator of mitochondrial serine hydroxymethyltransferase (SHMT) activity converting serine to glycine. SHMT serves as a potential target for anti-malarial drugs and is a potential diagnostic marker for glioma and breast cancer.	Wang et al. 2017, DOI: 10.1016/j.clineuro.2017.01.005; Zhang et al. 2016, DOI: 10.3892/or.2016.5112.
GSH Constituents	Glutathione Constituents	Glu + Gly + Cys	Sum of constituents of the tripeptide glutathione (GSH), which is an antioxidant capable of preventing damage of cellular components caused by reactive oxygen species. GSH biosynthesis is facilitated in two steps: (i) glutamate cysteine ligase, the rate-limiting enzyme, fuses glutamate and cysteine, and (ii) glutathione synthetase adds glycine.	Nunes and Serpa 2018, DOI: 10.3390/ijms19071882.
MTHFR Deficiency (NBS)	Methylenetetrahydrofolate Reductase Deficiency (NBS)	Met / Phe	Indicator of methylenetetrahydrofolate reductase deficiency, the most common inborn error of folate metabolism.	Fattal-Valevski et al. 2000, DOI: 10.1177/088307380001500808; Newborn Screening Coding and Terminology Guide, URL: https://newbornscreeningcodes.nlm.nih.gov/nb/sc/condition/MTHFR.
PKU (NBS)	Phenylketonuria (NBS)	Tyr / Phe	Indicator of the activity of the liver enzyme phenylalanine hydroxylase (PAH), which converts phenylalanine into tyrosine. Mutations in the PAH gene can cause phenylketonuria, a congenital metabolic defect leading to the accumulation of phenylalanine, whose toxic effects can lead to severe and irreversible mental retardation.	Van Wegberg et al. 2017, DOI: 10.1186/s13023-017-0685-2; Schuck et al. 2015, DOI: 10.14336/AD.2015.0827; Newborn Screening Coding and Terminology Guide, URL: https://newbornscreeningcodes.nlm.nih.gov/nb/sc/condition/PKU.
Ratio of Non-Essential to Essential AAs	Ratio of Non-Essential to Essential Amino Acids	(Ala + Arg + Asn + Asp + Cys + Gln + Glu + Gly + Pro + Ser + Tyr) / (His + Ile + Leu + Lys + Met + Phe + Thr + Trp + Val)	Fraction of non-essential amino acids relative to essential amino acids.	Stini 1974, URL: https://www.jstor.org/stable/40315826.
Ratio of Pro to Cit	Ratio of Proline to Citrulline	Pro / Cit	Indicator of the conversion of ornithine to proline by ornithine aminotransferase and pyrroline-5-carboxylate reductase and an indirect indicator of the activity of arginase to nitric oxide synthase (NOS). An increased ratio indicates that arginase activity, converting arginine to ornithine, is higher than NOS activity, converting arginine to citrulline. In addition, an increased ratio has been s…	Moon et al. 2017, DOI: 10.3390/nu9070740.
Sum of AAs	Sum of Amino Acids	Ala + Arg + Asn + Asp + Cys + Gln + Glu + Gly + His + Ile + Leu + Lys + Met + Phe + Pro + Ser + Thr + Trp + Tyr + Val	Sum of free amino acids (AAs). AAs are the basic units of proteins and contain an amino group and a carboxylic group. They are described as biomarker for monitoring the risk of developing lifestyle-related diseases and to assess the effectiveness of diet and exercise interventions.	Tochikubo et al. 2016, DOI: 10.1038/nutd.2016.5.
Sum of Aromatic AAs	Sum of Aromatic Amino Acids	Phe + Trp + Tyr	Sum of aromatic amino acids that serves as indicator for the development of insulin resistance and indicates nutritional status.	Chen et al. 2016, DOI: 10.1371/journal.pone.0162192; Wuertz et al. 2013, DOI: 10.2337/dc12-0895.
Sum of Branched-Chain AAs	Sum of Branched-Chain Amino Acids	Ile + Leu + Val	Sum of branched-chain amino acids (BCAA) serves as an indicator for short-term metabolic control, mTOR signaling and insulin secretion. It was also shown that BCAA levels are increased in type 2 diabetes patients.	Neinast et al. 2019, PMID:30485760; Anzai et al. 2017, DOI: 10.1038/s41598-017-13451-8; Allam-Ndoul et al. 2015, DOI: 10.15761/iod.1000134.
Sum of Essential AAs	Sum of Essential Amino Acids	His + Ile + Leu + Lys + Met + Phe + Thr + Trp + Val	Sum of essential amino acids. Since they cannot be synthesized de novo and must be taken up by diet, they are indicators of the nutritional status.	Tassari et al. 2016, DOI: 10.1038/srep26074.
Sum of Non-Essential AAs	Sum of Non-Essential Amino Acids	Ala + Arg + Asn + Asp + Cys + Gln + Glu + Gly + Pro + Ser + Tyr	The sum of non-essential amino acids indicates protein turn-over.	Hou et al. 2015, DOI: 10.1177/1535370215587913.
Sum of Solely Glucogenic AAs	Sum of Solely Glucogenic Amino Acids	Ala + Arg + Asn + Asp + Cys + Gln + Glu + Gly + His + Met + Pro + Ser + Thr + Val	Sum of solely glucogenic amino acids. Since they can be converted into glucose via gluconeogenesis, the sum of glucogenic amino acids serves as an indicator for gluconeogenic activity and endogenous glucose production.	Nuttall et al. 2008, DOI: 10.1002/dmrr.863; Berg et al. 2002, Bookshelf ID: NBK22453.
Sum of Solely Ketogenic AAs	Sum of Solely Ketogenic Amino Acids	Leu + Lys	Sum of solely ketogenic amino acids. Since they can be directly degraded into acetyl-CoA or acetoacetyl-CoA, representing the precursors of ketone bodies, the sum of the ketogenic amino acids serves as an indicator for ketone-body synthesis.	Puchalska and Crawford 2017, PMID: 28178565; Berg et al. 2002, Bookshelf ID: NBK22453.
Sum of Sulfur-Containing AAs	Sum of Sulfur-Containing Amino Acids	Met + Cys	Sum of sulfur-containing amino acids. They contribute substantially to the maintenance and integrity of cell systems by influencing the redox state and the capacity to detoxify toxic compounds, free radicals and reactive oxygen species.	Rosic et al. 2018, DOI: 10.2174/0929867324666170705114456; Jung 2015, DOI: 10.1248/bpb.b15-00244; Townsend et al. 2004, DOI: 10.1016/j.biopha.2003.11.005; Manna et al. 2003, DOI: 10.2174/1573399811309030005.
Valinemia (NBS)	Valinemia (NBS)	Val / Phe	Indicator of valinemia, an inherited disorder characterized by elevated levels of the amino acid valine in the blood caused by a deficiency of the enzyme valine transaminase.	Newborn Screening Coding and Terminology Guide, URL: https://newbornscreeningcodes.nlm.nih.gov/nb/sc/condition/Hyper-VAL.
NBS: Newborn Screening.
Amino Acids Related (33)
Short Name	Name	Formula	Description	Literature
1-Met-His Synthesis	1-Methylhistidine Synthesis	1-Met-His / (Anserine + Carnosine)	Indicator of 1-methylhistidine (1-Met-His) synthesis from anserine or carnosine. 1-Met-His is derived mainly from the anserine of dietary flesh sources, especially poultry, and has been described as a biomarker for the consumption of meat.	Kochlik et al. 2018, DOI: 10.1002/mnfr.201701062.
3-Met-His Synthesis	3-Methylhistidine Synthesis	3-Met-His / His	Indicator of 3-methylhistidine (3-Met-His) synthesis from histidine. 3-Met-His provides an index of the rate of muscle protein breakdown and has been described as a biomarker for the consumption of soy products and meat, especially chicken.	Kochlik et al. 2018, DOI: 10.1002/mnfr.201701062.
AABA Synthesis	Alpha-Aminobutyric Acid Synthesis	AABA / Thr	Indicator of alpha-aminobutyric acid (AABA) synthesis from threonine. AABA is found in the human kidney, liver tissues, most biofluids and excreta, and has been shown to be elevated in plasma from children with Reye's syndrome, tyrosinemia, homocystinuria, nonketotic hyperglycinemia and ornithine transcarbamylase deficiency.	Tao et al. 2013, DOI: 10.1007/s10529-013-1424-y.
Anserine Synthesis	Anserine Synthesis	Anserine / Carnosine	Indicator of anserine synthesis from carnosine by carnosine N-methyltransferases. Anserine is a dipeptide containing beta-alanine and 1-methylhistidine, which is found in skeletal muscle of birds and certain species of mammals. In addition, it has been described as a biomarker for the consumption of meat, especially chicken.	Han et al. 2019, DOI: 10.3390/molecules24020217.
Asymmetrical Arg Methylation	Asymmetrical Arginine Methylation	ADMA / Arg	Fraction of asymmetrically dimethylated arginine (ADMA) relative to the unmodified arginine pool. Increased levels of ADMA are associated with adverse human health consequences for cardiovascular disease, metabolic diseases and a variety of diseases of the elderly.	Sydow and Muenzel 2003, PMID: 14664902.
BABA Synthesis	Beta-Aminobutyric Acid Synthesis	BABA / Glu	Indicator of beta-aminobutyric acid synthesis from glutamate.	Takaishi et al. 2012, DOI: 10.1021/ol302052c.
Betaine Synthesis	Betaine Synthesis	Betaine / Choline	Indicator of betaine synthesis from choline. Betaine acts as a methyl donor by carrying and donating methyl groups to facilitate chemical processes, e.g. for proper liver function, cellular replication, and detoxification reactions. Betaine insufficiency is associated with metabolic syndrome, lipid disorders and diabetes.	Zhao et al. 2018, DOI: 10.3389/fimmu.2018.01070.
Carnosine Synthesis	Carnosine Synthesis	Carnosine / His	Indicator of carnosine synthesis from histidine by carnosine synthetase activity.	Boldyrev et al. 2013, DOI: 10.1152/physrev.00039.2012.
Cit Synthesis	Citrulline Synthesis	Cit / Orn	Indicator of ornithine carbamoyltransferase (OTC) activity. OTC is an enzyme which catalyzes the reaction between carbamoyl phosphate and ornithine to form citrulline as part of the urea cycle. OTC deficiency is the most common inherited disorder of the urea cycle and a cause of hyperammonemia.	Choi et al. 2012, DOI: 10.3346/jkms.2012.27.5.556.
CPS Deficiency (NBS)	Carbamoyl Phosphate Synthase Deficiency (NBS)	Cit / Phe	Indicator of carbamoyl phosphate synthase deficiency, an inherited disorder that leads to the accumulation of ammonia in the blood.	Newborn Screening Coding and Terminology Guide, URL: https://newbornscreeningcodes.nlm.nih.gov/nb/sc/condition/CPS.
Cystine Synthesis	Cystine Synthesis	Cystine / Cys	Indicator of cysteine oxidation under oxidative conditions. Cystine is a covalently linked dimeric non-essential amino acid formed by the oxidation of cysteine.	Banjac et al. 2008, DOI: 10.1038/sj.onc.1210796.
DOPA Synthesis	Dihydroxyphenylalanine Synthesis	DOPA / Tyr	Indicator of tyrosine hydroxylase (TH) activity. TH is an enzyme that catalyzes the conversion of tyrosine to dihydroxyphenylalanine, the rate-limiting step in catecholamine synthesis.	Bademci et al. 2014, DOI: 10.2174/187152712800792866; Daubner et al. 2011, DOI: 10.1016/j.abb.2010.12.017; Braeutigam et al. 1998, PMID: 9732974.
HArg Synthesis	Homoarginine Synthesis	HArg / (Arg + Lys)	Indicator of L-arginine:glycine amidinotransferase activity converting arginine and lysine to homoarginine (HArg). HArg is a naturally occurring, non-proteinogenic, guanidinated and cationic amino acid. Low levels of HArg are associated with cardiovascular mortality.	Atzler et al. 2015, DOI: 10.1097/mco.0000000000000123.
HCys Synthesis	Homocysteine Synthesis	HCys / Met	Indicator of homocysteine (HCys) synthesis from methionine. HCys is a sulfur-containing amino acid that arises during methionine metabolism. Elevations in plasma homocysteine are commonly found as a result of vitamin deficiency, polymorphisms of methionine metabolism enzymes and kidney disease.	Hasan et al. 2019, DOI: 10.1038/s12276-019-0216-4; Esse et al. 2019, DOI: 10.3390/ijms20040867.
IDO Activity	Indoleamine 2,3-Dioxygenase Activity	Kynurenine / Trp	Indicator of indoleamine 2,3,-dioxygenase (IDO) activity degrading tryptophan to kynurenine. IDO is an cytosolic enzyme that catalyzes the first and rate-limiting step in tryptophan catabolism.	Hornyak et al. 2018, DOI: 10.3389/fimmu.2018.00151; Miolo et al. 2016, DOI: 10.18632/oncotarget.9489; Uyttenhove et al. 2003, DOI: 10.1038/nm934.
Met Oxidation	Methionine Oxidation	Met-SO / Met	Fraction of sulfoxidized methionine relative to the unmodified methionine pool, which indicates systemic oxidative stress and biological ageing.	Stadtman et al. 2005, DOI: 10.1016/j.bbapap.2004.08.010; Moskovitz 2005, DOI: 10.1016/j.bbapap.2004.09.003; Hoshi and Heinemann 2001, PMID:11179387.
Muscle Protein Degradation	Muscle Protein Degradation	3-Met-His / Creatinine	During muscle protein degradation, 3-methylhistidine (3-Met-His) is released into the circulation and then excreted in the urine. In healthy adults, the ratio of 3-met-His to creatinine excretion remains constant. Muscle protein turnover has been found to be useful for the diagnosis of frailty and sarcopenia.	Kochlik et al. 2018, DOI: 10.1002/mnfr.201701062.
NO-Synthase Activity	Nitric Oxide-Synthase Activity	Cit / Arg	Indicator of nitric-oxide synthase (NOS) activity. NOS is an enzyme that produces nitric oxide (NO) from arginine with the release of citrulline. NO is an important cellular signallng molecule that regulates insulin secretion, vascular tone, angiogenesis and immune response.	Maher et al. 2017, DOI: 10.1007/978-3-319-60733-7_5; Alderton et al. 2001, DOI: 10.1042/0264-6021:3570593.
Orn Synthesis	Ornithine Synthesis	Orn / Arg	Indicator of arginase activity. Arginase is an enzyme that catalyzes the last step in the urea cycle, converting arginine to ornithine, and its activity serves as an indicator for inflammation and potential predictor of mortality in sickle cell disease.	Caldwell et al. 2015, DOI: 10.1016/j.tips.2015.03.006; Sourij et al. 2011, DOI: 10.1016/j.atherosclerosis.2011.04.041.
OTC Deficiency (NBS)	Ornithine Transcarbamylase Deficiency (NBS)	Orn / Cit	Indicator of ornithine transcarbamylase deficiency, the most common urea cycle disorder in humans that leads to the accumulation of ammonia in the blood.	Newborn Screening Coding and Terminology Guide, URL: https://newbornscreeningcodes.nlm.nih.gov/nb/sc/condition/OTC.
Pro Hydroxylation	Proline Hydroxylation	(c4-OH-Pro + t4-OH-Pro) / Pro	Indicator of prolyl-hydroxylase activity converting the amino acid proline to hydroxyproline. Hydroxyproline is a post-translational modified amino acid and a major component of the protein collagen. Increased hydroxyproline levels in urine and serum are associated with degradation of connective tissue.	Kaelin 2005, DOI: 10.1146/annurev.biochem.74.082803.133142; Vitagliano et al. 2001, PMID: 11241217.
Ratio of HArg to ADMA	Ratio of Homoarginine to Asymmetric Dimethylarginine	HArg / ADMA	Prognostic indicator of cardiovascular events. Asymmetric dimethylarginine inhibits the production of nitric oxide (NO) from homoarginine by inhibiting NO synthase, with NO conferring endothelial function and thus cardiovascular health.	Jud et al. 2018, DOI: 10.1038/s41598-018-32607-8.
Ratio of HArg to SDMA	Ratio of Homoarginine to Symmetric Dimethylarginine	HArg / SDMA	Prognostic indicator of cardiovascular events. Symmetric dimethylarginine inhibits the production of nitric oxide (NO) from homoarginine by inhibiting the cellular uptake of the precursor arginine, with NO conferring endothelial function and thus cardiovascular health.	Jud et al. 2018, DOI: 10.1038/s41598-018-32607-8.
Sarcosine Synthesis from Gly	Sarcosine Synthesis from Glycine	Sarcosine / Gly	Indicator of glycine-N-methyltransferase activity converting glycine into sarcosine. High levels of sarcosine have been shown to slightly reduce the risk of prostate cancer.	De Vogel et al. 2014, DOI: 10.1002/ijc.28347; Koutros et al. 2013, DOI: 10.1093/carcin/bgt176.
Sarcosine Synthesis from Choline	Sarcosine Synthesis from Choline	Sarcosine / Choline	Indicator of sarcosine synthesis from choline. High levels of sarcosine have been shown to slightly reduce the risk of prostate cancer.	De Vogel et al. 2014, DOI: 10.1002/ijc.28347.
Sum of Aminobutyric Acids	Sum of Aminobutyric Acids	AABA + BABA + GABA	Alpha-, beta-, and gamma-aminobutyric acid are isomeric amino acids that are not found in proteins. Most relevant is the neurotransmitter gamma-aminobutyric acid. In plants, all isomers provide a certain resistance to infection.	Boonstra et al. 2015, DOI: 10.3389/fpsyg.2015.01520; Tao et al. 2013, DOI: 10.1007/s10529-013-1424-y; Takaishi et al. 2012, DOI: 10.1021/ol302052c; Cohen et al. 1994, DOI: 10.1104/pp.104.1.59.
Sum of Asym. and Sym. Arg Methylation	Sum of Asymmetrical and Symmetrical Arginine Methylation	(ADMA + SDMA) / Arg	Indicator of protein arginine methyl transferase activity. Arginine methylation is a common post-translational modification that functions as an epigenetic regulator of transcription and plays a key role in pre-mRNA splicing, DNA damage signaling, mRNA translation, cell signaling and cell fate decision.	Jud et al. 2018, DOI: 10.1038/s41598-018-32607-8; Blanc and Richard 2017, DOI: 10.1016/j.molcel.2016.11.003; Voegeli et al. 2017, DOI: 10.1186/s12931-017-0502-4.
Sum of Betaine and Related Metabolites	Sum of Betaine and Related Metabolites	Betaine + PheAlaBetaine + ProBetaine + TrpBetaine	Betaine and betaine-related metabolites are amino acids in which the nitrogen is fully methylated. Elevated levels of betaine-conjugated amino acids are usually due to a diet rich in plants and/or fruit. Betaine is an important methyl source and betaine insufficiency is associated with the metabolic syndrome, lipid disorders and diabetes, and may play a role in vascular and other diseases.	Pekkinen et al. 2015, DOI: 10.1002/mnfr.201500066; Lever et al. 2010, DOI: 10.1016/j.clinbiochem.2010.03.009.
Sum of Betaine-Related Metabolites	Sum of Betaine-Related Metabolites	PheAlaBetaine + ProBetaine + TrpBetaine	Betaine-related metabolites are amino acids in which the nitrogen is fully methylated. Elevated levels of betaine-conjugated amino acids are usually due to a diet rich in plants and/or fruits.	Pekkinen et al. 2015, DOI: 10.1002/mnfr.201500066.
Sum of Dimethylated Arg	Sum of Dimethylated Arginines	ADMA + SDMA	Symmetric and asymmetric dimethylarginines are endogenous methylarginines, which are mainly produced by posttranslational modifications. They are described as contributing factors to chronic kidney disease progression and atherosclerotic cardiovascular events.	Emrich et al. 2018, DOI: 10.1007/s00392-017-1172-4; Peng and Wong 2017, DOI: 10.1080/14789450.2017.1275573; Schlesinger et al. 2016, DOI: 10.1371/journal.pone.0165811; Bedford and Clarke 2009, DOI: 10.1016/j.molcel.2008.12.013.
Symmetrical Arg Methylation	Symmetrical Arginine Methylation	SDMA / Arg	Ratio of symmetrically dimethylated arginine to unmodified arginine indicating the activity of type II protein arginine methyltransferases introducing a post-translational methylation of arginine.	Tain et al. 2017, DOI: 10.3390/toxins9030092; Kielstein et al. 2006, DOI: 10.1093/ndt/gfl292.
Taurine Synthesis	Taurine Synthesis	Taurine / Cys	Indicator of taurine synthesis from cysteine. Taurine is a highly abundant sulfonated amino acid in mammals and can be found in blood plasma and blood cells. It is essential for human infants and other species and plays a role in the development of central nervous, renal, cardiovascular, reproductive, and immune systems.	Koido et al. 2016, DOI: 10.3389/fnins.2016.00331; Ripps and Shen 2012, PMCID: PMC3501277.
Tyr Nitration	Tyrosine Nitration	Nitro-Tyr / Tyr	Indicator of tyrosine nitration by reactive nitrogen species. Nitro-tyrosine is found in a variety of pathological conditions and is considered to be a biomarker of nitric oxide-dependent and reactive nitrogen species-induced nitrative stress.	Baumgartner et al. 2018, DOI: 10.1186/s12879-018-3335-y; Ahsan 2013, DOI: 10.1016/j.humimm.2013.06.009.
NBS: Newborn Screening.
Bile Acids (32)
Short Name	Name	Formula	Description	Literature
7a-Dehydroxylation of CA	7-Alpha-Dehydroxylation of Cholic Acid	DCA / CA	Conversion of the primary bile acid cholic acid to the secondary bile acid deoxycholic acid by gut bacteria. The ratio is strongly associated with a cognitive decline.	MahmoudianDehkordi et al. 2019, PMID: 30337151.
GDCA Synthesis from CA	Glycodeoxycholic Acid Synthesis from Cholic Acid	GDCA / CA	Conversion of the primary bile acid cholic acid to the conjugated secondary bile acid glycodeoxycholic acid involving the gut microbiota. The ratio is strongly associated with cognitive decline.	MahmoudianDehkordi et al. 2019, PMID: 30337151.
GLCA Synthesis from CDCA	Glycolithocholic Acid Synthesis from Chenodeoxycholic Acid	GLCA / CDCA	Conversion of the primary bile acid chenodeoxycholic acid to the conjugated secondary bile acid glycolithocholic acid involving the gut microbiota. The ratio is strongly associated with cognitive decline.	MahmoudianDehkordi et al. 2019, PMID: 30337151.
Gly Conjugation of CA	Glycine Conjugation of Cholic Acid	GCA / CA	Indicator of conjugation of glycine to the primary bile acid cholic acid to form glycocholic acid in two steps by bile acid CoA ligase and bile acid CoA:amino acid N-acyltransferase in the liver.	Shonsey et al. 2005, DOI: 10.1016/S0076-6879(05)00022-4.
Gly Conjugation of CDCA	Glycine Conjugation of Chenodeoxycholic Acid	GCDCA / CDCA	Indicator of conjugation of glycine to the primary bile acid chenodeoxycholic acid to form glycochenodeoxycholic acid in two steps by bile acid CoA ligase and bile acid CoA:amino acid N-acyltransferase in the liver.	Shonsey et al. 2005, DOI: 10.1016/S0076-6879(05)00022-4.
Gly Conjugation of DCA	Glycine Conjugation of Deoxycholic Acid	GDCA / DCA	Indicator of conjugation of glycine to the secondary bile acid deoxycholic acid to form glycodeoxycholic acid in two steps by bile acid CoA ligase and bile acid CoA:amino acid N-acyltransferase in the liver.	Shonsey et al. 2005, DOI: 10.1016/S0076-6879(05)00022-4.
Gly Conjugation of Primary BAs	Glycine Conjugation of Primary Bile Acids	(GCA + GCDCA) / (CA + CDCA)	Indicator of conjugation of glycine to the primary bile acids cholic acid and chenodeoxycholic acid to form the glycine-conjugated primary bile acids glycocholic acid and glycochenodeoxycholic acid in two steps by bile acid CoA ligase and bile acid CoA:amino acid N-acyltransferase in the liver.	Shonsey et al. 2005, DOI: 10.1016/S0076-6879(05)00022-4.
Primary BA Conjugation	Ratio of Conjugated Primary Bile Acids to Unconjugated Primary Bile Acids	(GCA + GCDCA + TCA + TCDCA) / (CA + CDCA)	Indicator of conjugation of glycine or taurine to primary bile acids to form conjugated primary bile acids in two steps by bile acid CoA ligase and bile acid CoA:amino acid N-acyltransferase in the liver.	Shonsey et al. 2005, DOI: 10.1016/S0076-6879(05)00022-4; O'Byrne et al. 2003, DOI: 10.1074/jbc.M300987200.
Ratio of 12a-OH BAs to Non-12a-OH BAs	Ratio of 12-Alpha-Hydroxylated Bile Acids to Non-12-Alpha-Hydroxylated Bile Acids	(CA + DCA + GCA + GDCA + TCA + TDCA) / (CDCA + GCDCA + GLCA + GUDCA + TCDCA + TLCA)	The ratio of 12-alpha-hydroxylated bile acids to non-12-alpha-hydroxylated bile acids is an indicator of type 2 diabetes.	Chiang 2017, DOI: 10.1016/j.ajpath.2017.06.001; Sonne et al. 2014, DOI: 10.1530/eje-14-0154.
Ratio of CDCA to CA	Ratio of Chenodeoxycholic Acid to Cholic Acid	CDCA / CA	Ratio of chenodeoxycholic acid (CDCA) to cholic acid (CA), two primary bile acids. CA is synthesized from cholesterol in the classical pathway, while CDCA comes from the alternative pathway.	Vaz and Ferdinandusse 2010, PMID: 28322867; Huang et al. 2009, DOI: 10.1055/s-0028-1103158.
Ratio of Primary BAs to BAs	Ratio of Primary Bile Acids to Bile Acids	(CA + CDCA + GCA + GCDCA + TCA + TCDCA) / (CA + CDCA + DCA + GCA + GCDCA + GDCA + GLCA + GUDCA + TCA + TCDCA + TDCA + TLCA)	Fraction of primary bile acids (BAs) relative to the BA pool. Primary BAs are synthesized from cholesterol in the liver, conjugated with either taurine or glycine, and then released into the biliary system. After their excretion into the gastrointestinal tract, some of them are deconjugated and modified by bacterial metabolism, leading to secondary BAs.	Boyer 2013, DOI: 10.1002/cphy.c120027.
Ratio of Secondary BAs to BAs	Ratio of Secondary Bile Acids to Bile Acids	(DCA + GDCA + GLCA + GUDCA + TDCA + TLCA) / (CA + CDCA + DCA + GCA + GCDCA + GDCA + GLCA + GUDCA + TCA + TCDCA + TDCA + TLCA)	Fraction of secondary bile acids (BAs) relative to the BA pool. Primary BAs are synthesized from cholesterol in the liver, conjugated with either taurine or glycine, and then released into the biliary system. After their excretion into the gastrointestinal tract, some of them are deconjugated and modified by bacterial metabolism, leading to secondary BAs.	Boyer 2013, DOI: 10.1002/cphy.c120027.
Secondary BA Conjugation	Ratio of Conjugated Secondary Bile Acids to Unconjugated Secondary Bile Acids	(GDCA + GLCA + GUDCA + TDCA + TLCA) / DCA	Indicator of conjugation of glycine or taurine to secondary bile acids to form conjugated secondary bile acids in two steps by bile acid CoA ligase and bile acid CoA:amino acid N-acyltransferase in the liver.	Shonsey et al. 2005, DOI: 10.1016/S0076-6879(05)00022-4; O'Byrne et al. 2003, DOI: 10.1074/jbc.M300987200.
Secondary BA Synthesis	Secondary Bile Acid Synthesis	(DCA + GDCA + GLCA + GUDCA + TDCA + TLCA) / (CA + CDCA + GCA + GCDCA + TCA + TCDCA)	Ratio of cytotoxic secondary bile acids (BAs) to primary BAs. Secondary BAs solely produced by intestinal bacteria can accumulate to a high degree in the enterohepatic circulation of some individuals and may contribute to the pathogenesis of colon cancer, gallstones and other gastrointestinal diseases.	Nho et al. 2019, DOI: 10.1016/j.jalz.2018.08.012; Marksteiner et al. 2017, DOI: 10.1007/s11306-017-1297-5; Mouzaki et al. 2016, DOI: 10.1371/journal.pone.0151829.
Sum of 12a-OH BAs	Sum of 12-Alpha-Hydroxylated Bile Acids	CA + DCA + GCA + GDCA + TCA + TDCA	It has been shown that increased levels of 12-alpha-hydroxylated bile acids are associated with insulin resistance.	Chiang 2017, DOI: 10.1016/j.ajpath.2017.06.001; Tomkin and Owens 2016, DOI: 10.1515/jtim-2016-0018; Sonne et al. 2014, DOI: 10.1530/eje-14-0154.
Sum of BAs	Sum of Bile Acids	CA + CDCA + DCA + GCA + GCDCA + GDCA + GLCA + GUDCA + TCA + TCDCA + TDCA + TLCA	Bile acids (BAs) are the end products of cholesterol catabolism in the liver and play a critical role in the regulation of glucose, lipid, and energy metabolism by activating various nuclear receptors. Primary BAs are converted to secondary BAs by intestinal bacteria, and the sum of BAs is considered to be a biomarker of liver function.	Luo et al. 2018, DOI: 10.1371/journal.pone.0193824; Li and Chiang 2015, DOI: 10.1097/mog.0000000000000156; Sugita et al. 2015, DOI: 10.1155/2015/717431.
Sum of Conjugated BAs	Sum of Conjugated Bile Acids	GCA + GCDCA + GDCA + GLCA + GUDCA + TCA + TCDCA + TDCA + TLCA	After being synthesized from cholesterol, bile acids (BAs) are conjugated to glycine or taurine in the liver to increase solubility and make them impermeable to cell membranes. Conjugated BAs may be increased in plasma due to mutations or antibiotic treatments.	Li et al. 2017, doi: 10.1093/toxsci/kfx015; Vaz et al. 2015, doi: 10.1002/hep.27240; Shonsey et al. 2005, DOI: 10.1016/S0076-6879(05)00022-4; Hofmann 1999, DOI:10.1001/archinte.159.22.2647.
Sum of Conjugated Primary BAs	Sum of Conjugated Primary Bile Acids	GCA + GCDCA + TCA + TCDCA	Primary bile acids (BAs) are the BAs that are synthesized in the liver and then mostly conjugated to glycine or taurine to increase solubility and make them impermeable to cell membranes. Conjugated primary BAs are significantly elevated in patients with polycystic ovary syndrome. In addition, conjugated primary BAs were found to be elevated after antibiotic treatment.	Zhang et al. 2019; DOI: 10.1016/j.jsbmb.2019.03.005; Behr et al. 2019, DOI: 10.1016/j.taap.2018.11.012; Shonsey et al. 2005, DOI: 10.1016/S0076-6879(05)00022-4.
Sum of Conjugated Secondary BAs	Sum of Conjugated Secondary Bile Acids	GDCA + GLCA + GUDCA + TDCA + TLCA	Secondary bile acids (BAs) result from bacterial modifications of primary BAs in the colon. Concentrations of conjugated secondary BAs may be reduced after antibiotic treatment.	Behr et al. 2019, DOI: 10.1016/j.taap.2018.11.012; Shonsey et al. 2005, DOI: 10.1016/S0076-6879(05)00022-4.
Sum of Gly-Conjugated BAs	Sum of Glycine-Conjugated Bile Acids	GCA + GCDCA + GDCA + GLCA + GUDCA	After being synthesized from cholesterol, bile acids (BAs) are conjugated to glycine or taurine in the liver to increase solubility and make them impermeable to cell membranes. The content of taurine-conjugated BAs normally correlates with the content of glycine-conjugated BAs, unless the levels of taurine or glycine are abnormal.	Li et al. 2017, doi: 10.1093/toxsci/kfx015; Vaz et al. 2015, doi: 10.1002/hep.27240; Shonsey et al. 2005, DOI: 10.1016/S0076-6879(05)00022-4; Hofmann 1999, DOI:10.1001/archinte.159.22.2647.
Sum of Non-12a-OH BAs	Sum of Non-12-Alpha-Hydroxylated Bile Acids	CDCA + GCDCA + GLCA + GUDCA + TCDCA + TLCA	Sum of non-12-alpha-hydroxylated bile acids.	Chiang 2017, DOI: 10.1016/j.ajpath.2017.06.001; Sonne et al. 2014, DOI: 10.1530/eje-14-0154.
Sum of Primary BAs	Sum of Primary Bile Acids	CA + CDCA + GCA + GCDCA + TCA + TCDCA	Primary bile acids (BAs) are produced from cholesterol in the liver, in contrast to secondary BAs, which result from bacterial modifications of the primary BAs in the colon. Elevated primary BA levels in plasma or serum are often caused by biliary obstruction, e.g. in cholelithiasis (gallstones), pancreatitis, or pancreatic cancer.	Martinot et al. 2017, DOI: 10.1016/j.mam.2017.01.006; Wahlstroem et al. 2016, DOI: 10.1016/j.cmet.2016.05.005; Lerch et al. 2010, DOI:10.1053/j.gastro.2009.12.012.
Sum of Secondary BAs	Sum of Secondary Bile Acids	DCA + GDCA + GLCA + GUDCA + TDCA + TLCA	Secondary bile acids (BAs) are formed by bacterial modifications of primary BAs in the colon. High fat and high beef diets promote bile discharge and influence the bacterial composition in the gut, resulting in increased levels of secondary BAs associated with an increased risk for colon cancer. Low levels of secondary BAs may indicate a reduced capacity of the gut microbiota to metabolize primar…	Wahlstroem et al. 2019, DOI: 10.1016/j.cmet.2016.05.005; Martinot et al. 2017, DOI: 10.1016/j.mam.2017.01.006; Wahlstroem et al. 2016, DOI: 10.1016/j.cmet.2016.05.005; Ajouz et al. 2014, DOI: 10.1186/1477-7819-12-164; Bayerdoerffer et al. 1995, DOI: 10.1136/gut.36.2.268.
Sum of Taurine-Conjugated BAs	Sum of Taurine-Conjugated Bile Acids	TCA + TCDCA + TDCA + TLCA	After being synthesized from cholesterol, bile acids (BAs) are conjugated to glycine or taurine in the liver to increase solubility and make them impermeable to cell membranes. The content of taurine-conjugated BAs normally correlates with the content of glycine-conjugated BAs, unless the levels of taurine or glycine are abnormal.	Li et al. 2017, DOI: 10.1093/toxsci/kfx015; Vaz et al. 2015, DOI: 10.1002/hep.27240; Shonsey et al. 2005, DOI: 10.1016/S0076-6879(05)00022-4; Hofmann 1999, DOI:10.1001/archinte.159.22.2647.
Sum of Unconjugated BAs	Sum of Unconjugated Bile Acids	CA + CDCA + DCA	Bile acids (BAs) are synthesized in the liver and then usually conjugated with taurine or glycine to increase solubility and make them impermeable to cell membranes, only a fraction of BAs remains unconjugated. Unconjugated BAs may be increased in several hepatobiliary diseases, e.g. cholangiocarcinoma and hepatocellular carcinoma.	Li et al. 2017, DOI: 10.1016/j.livres.2017.04.001; Chiang et al. 2017, DOI: 10.12688/f1000research.12449.1; Shonsey et al. 2005, DOI: 10.1016/S0076-6879(05)00022-4; Changbumrung et al. 1990, PMID: 2161896; Makino et al. 1969, PMID: 5788911.
Sum of Unconjugated Primary BAs	Sum of Unconjugated Primary Bile Acids	CA + CDCA	Unconjugated primary bile acids (BAs) are produced from cholesterol in the liver and are less hydrophilic than upon conjugation to glycine or taurine to increase solubility. Elevated primary BA levels in plasma or serum are often caused by biliary obstruction, e.g. in cholelithiasis (gallstones), pancreatitis, or pancreatic cancer.	Fan et al. 2018, DOI: 10.1515/hsz-2018-0379; Dawson et al. 2015, DOI: 10.1194/jlr.R054114.
Taurine Conjugation of CA	Taurine Conjugation of Cholic Acid	TCA / CA	The ratio of the taurine-conjugated primary bile acid taurocholic acid to the unconjugated primary bile acid cholic acid is an indicator of bile acid CoA ligase and bile acid CoA:amino acid N-acyltransferase activity in the liver.	Shonsey et al. 2005, DOI: 10.1016/S0076-6879(05)00022-4.
Taurine Conjugation of CDCA	Taurine Conjugation of Chenodeoxycholic Acid	TCDCA / CDCA	The ratio of the taurine-conjugated primary bile acid taurochenodeoxycholic acid to the unconjugated primary bile acid chenodeoxycholic acid is an indicator of bile acid CoA ligase and bile acid CoA:amino acid N-acyltransferase activity in the liver.	Shonsey et al. 2005, DOI: 10.1016/S0076-6879(05)00022-4.
Taurine Conjugation of DCA	Taurine Conjugation of Deoxycholic Acid	TDCA / DCA	The ratio of the taurine-conjugated secondary bile acid taurodeoxycholic acid to the unconjugated secondary bile acid deoxycholic acid is an indicator of bile acid CoA ligase and bile acid CoA:amino acid N-acyltransferase activity in the liver.	Shonsey et al. 2005, DOI: 10.1016/S0076-6879(05)00022-4.
Taurine Conjugation of Primary BAs	Taurine Conjugation of Primary Bile Acids	(TCA + TCDCA) / (CA + CDCA)	The ratio of the taurine-conjugated primary bile acids taurocholic acid and taurochenodeoxycholic acid to the unconjugated primary bile acids cholic acid and chenodeoxycholic acid is an indicator of bile acid CoA ligase and bile acid CoA:amino acid N-acyltransferase activity in the liver.	Shonsey et al. 2005, DOI: 10.1016/S0076-6879(05)00022-4.
TDCA Synthesis from CA	Taurodeoxycholic Acid Synthesis from Cholic Acid	TDCA / CA	Ratio of the taurine-conjugated secondary bile acid taurodeoxycholic acid to the unconjugated primary bile acid cholic acid, which is strongly associated with cognitive decline.	MahmoudianDehkordi et al. 2019, PMID: 30337151.
TLCA Synthesis from CDCA	Taurolithocholic Acid Synthesis from Chenodeoxycholic Acid	TLCA / CDCA	Ratio of the taurine-conjugated secondary bile acid taurolithocholic acid to the unconjugated primary bile acid chenodeoxycholic acid, which is strongly associated with cognitive decline.	MahmoudianDehkordi et al. 2019, PMID: 30337151.
Biogenic Amines (11)
Short Name	Name	Formula	Description	Literature
b-Ala Synthesis	Beta-Alanine Synthesis	beta-Ala / Carnosine	Indicator of beta-alanine synthesis from carnosine. It is the only naturally occurring beta-amino acid and can act in high levels as a neurotoxin, mitochondrial toxin and metabotoxin. Beta-alanine has also been described as a biomarker for the consumption of meat, especially red meat.	Varanoske et al. 2018, DOI: 10.14814/phy2.13938.
GABA Synthesis	Gamma-Aminobutyric Acid Synthesis	GABA / Glu	Indicator of glutamate decarboxylase activity converting the amino acid glutamate to gamma-aminobutyric acid.	Grone and Maruska 2016, DOI: 10.1038/srep30507.
Histamine Synthesis	Histamine Synthesis	Histamine / His	Indicator of histidine decarboxylase (HDC) activity. HDC is an enzyme that catalyzes the decarboxylation of histidine to form histamine. The latter regulates functions of the nervous system including circadian rhythm, body temperature, appetite and cytokine production during inflammation.	Sanchez-Jimenez et al. 2016, DOI: 10.1016/j.phrs.2016.08.032; Shahid et al. 2009, DOI: 10.2174/1874226200902010009.
PEA Synthesis	Phenylethylamine Synthesis	PEA / Phe	Indicator of L-amino acid decarboxylase (AADC) activity. AADC is an enzyme which catalyzes the reaction from the aromatic amino acid phenylalanine to the trace amine phenylethylamine. The latter functions as a monoaminergic neuromodulator and a neurotransmitter in the central nervous system.	Berry 2004, DOI: 10.1111/j.1471-4159.2004.02501.x.
Polyamine Synthesis	Polyamine Synthesis	(Putrescine + Spermidine + Spermine) / Orn	Indicator of polyamine synthesis. First, ornithine is decarboxylated to putrescine by the rate-limiting enzyme ornithine decarboxylase, which is then further converted to spermidine and spermine by spermidine synthase and spermine synthase, respectively.	Bae et al. 2018, DOI: 10.1016/j.bbagen.2018.06.004; Wuddineh et al. 2018, DOI: 10.1007/978-1-4939-7398-9_1.
Putrescine Synthesis	Putrescine Synthesis	Putrescine / Orn	Indicator of ornithine decarboxylase activity, the rate-limiting enzyme in the polyamine synthesis decarboxylating ornithine to putrescine.	Bae et al. 2018, DOI: 10.1016/j.bbagen.2018.06.004; Wuddineh et al. 2018, DOI: 10.1007/978-1-4939-7398-9_1.
Serotonin Synthesis	Serotonin Synthesis	Serotonin / Trp	Rate of tryptophan conversion to serotonin in two steps by tryptophan hydroxylase and aromatic L-amino acid decarboxylase activity. Serotonin is a monoamine neurotransmitter and primarily found in the enteric nervous system located in the gastrointestinal tract.	Meier et al. 2017, DOI: 10.1007/s00408-017-0004-7; Berger et al. 2009, PMID: 19630576; Allen et al. 2009, DOI: 10.1016/j.ymgme.2009.01.010.
Spermidine Synthesis	Spermidine Synthesis	Spermidine / Putrescine	Indicator of spermidine synthase activity converting the polyamine putrescine to spermidine. Spermidine has prominent anti-inflammatory, cardioprotective and neuroprotective effects and can stimulate anti-cancer immunosurveillance.	Madeo et al. 2018, DOI: 10.1126/science.aan2788; Casero Jr et al. 2018, DOI: 10.1038/s41568-018-0050-3.
Spermine Synthesis	Spermine Synthesis	Spermine / Spermidine	Indicator of spermine synthase activity converting the polyamine spermidine to spermine. Spermine is found in a wide variety of organisms and tissues and is an essential growth factor.	Wang et al. 2004, DOI: 10.1074/jbc.M410471200.
Sum of Neurotransmitters	Sum of Neurotransmitters	Dopamine + Histamine + Serotonin	Sum of biogenic amines with neurotransmitter activity.	Meiser et al. 2013, DOI: 10.1186/1478-811X-11-34; Lieberman 2011, DOI: 10.1016/j.anai.2010.08.005; Berger et al. 2009, PMID: 19630576.
Sum of Polyamines	Sum of Polyamines	Putrescine + Spermidine + Spermine	Polyamines are polycations that interact with negatively charged molecules such as DNA, RNA and proteins. They play multiple roles in cell growth, survival and proliferation, are involved in stress resistance and show increased levels in cancer cells. Changes in polyamine levels have also been associated with aging.	Igarashi and Kashiwagi 2019, PMID:30578954; Bae et al. 2018, DOI: 10.1016/j.bbagen.2018.06.004.
Carboxylic Acids (3)
Short Name	Name	Formula	Description	Literature
HipAcid Synthesis	Hippuric Acid Synthesis	HipAcid / Gly	Indicator of hippuric acid (HipAcid) synthesis from glycine. HipAcid is found in urine and it was shown that increased levels can have antibacterial effects.	Tahir et al. 2018, DOI: 10.2174/1389557518666180727162018; Pallister et al. 2017, DOI: 10.1038/s41598-017-13722-4.
LDH Activity	Lactate Dehydrogenase Activity	Lac / H1	Indicator of fermentation. Under hypoxic conditions, pyruvate is reduced by lactate dehydrogenase into lactate. In tumor cells, glucose is converted into pyruvate and further into lactate, even under sufficient oxygen conditions.	Li et al. 2015, DOI: 10.1111/1759-7714.12148; Ganapathy-Kanniappan and Geschwind 2013, PMID: 24298908.
Sum of Carboxylic Acids	Sum of Carboxylic Acids	AconAcid + DiCA(12:0) + DiCA(14:0) + HipAcid + Lac + OH-GlutAcid + Suc	Carboxylic acids are organic molecules that contain a carboxyl group. The sum of carboxylic acids is an important marker for water quality assessment.	Neusuess et al. 2001, DOI: 10.1029/2001JD000327.
Cresols (1)
Short Name	Name	Formula	Description	Literature
p-Cresol-SO4 Synthesis	para-Cresol Sulfate Synthesis	p-Cresol-SO4 / Tyr	Indicator of the degradation of the aromatic amino acid tyrosine to para (p)-cresol sulfate by gut bacteria activity. P-cresol sulfate is an uremic toxin and appears to be elevated in urine from individuals with progressive multiple sclerosis.	Gryp et al. 2017, DOI: 10.3390/toxins9020052; Vanholder et al. 2014, DOI: 10.1681/asn.2013101062.
Fatty Acids (11)
Short Name	Name	Formula	Description	Literature
Ratio of DHA to AA	Ratio of Docosahexaenoic Acid to Arachidonic Acid	DHA / AA	The ratio of docosahexaenoic acid to arachidonic acid is associated with a risk for acute coronary syndrome.	Nishizaki et al. 2016, DOI: 10.1186/s12872-016-0299-y.
Ratio of DHA to EPA	Ratio of Docosahexaenoic Acid to Eicosapentaenoic Acid	DHA / EPA	Indicator of the conversion of eicosapentaenoic acid to docosahexaenoic acid.	Tocher et al. 2019, DOI: 10.3390/nu11010089.
Ratio of EPA to AA	Ratio of Eicosapentaenoic Acid to Arachidonic Acid	EPA / AA	The ratio of eicosapentaenoic acid to arachidonic acid is associated with a possible risk for cancer death.	Nagata et al. 2017, DOI: 10.1016/j.je.2017.01.004.
Ratio of MUFAs to FAs	Ratio of Monounsaturated Fatty Acids to Fatty Acids	FA(xx:1) / (AA + DHA + EPA + FA(xx:x))	Fraction of monounsaturated fatty acids (MUFAs) relative to the fatty acid (FA) pool. It has been shown that the ratio of MUFAs to FAs is associated with risk of myocardial infarction.	Forouhi et al. 2018, DOI: 10.1136/bmj.k2139; Holmes et al. 2018, DOI: 10.1016/j.jacc.2017.12.006.
Ratio of PUFAs to FAs	Ratio of Polyunsaturated Fatty Acids to Fatty Acids	(AA + DHA + EPA + FA(xx:2) + FA(20:3)) / (AA + DHA + EPA + FA(xx:x))	Fraction of polyunsaturated fatty acids (PUFAs) relative to the fatty acid (FA) pool. It has been shown that the ratio of PUFAs to FAs is inversely associated with the body mass index.	Forouhi et al. 2018, DOI: 10.1136/bmj.k2139; Wuertz et al. 2014, DOI: 10.1371/journal.pmed.1001765.
Ratio of SFAs to FAs	Ratio of Saturated Fatty Acids to Fatty Acids	FA(xx:0) / (AA + DHA + EPA + FA(xx:x))	Fraction of saturated fatty acids (SFAs) relative to the fatty acid (FA) pool. It has been shown that the ratio of SFAs to FAs is inversely associated with a risk of myocardial infarction.	Forouhi et al. 2018, DOI: 10.1136/bmj.k2139; Holmes et al. 2018, DOI: 10.1016/j.jacc.2017.12.006.
Sum of FAs	Sum of Fatty Acids	AA + DHA + EPA + FA(xx:x)	Sum of free fatty acids (FAs). FAs are carboxylic acids with a long aliphatic chain, which is either saturated or unsaturated.	Yu et al. 2018; DOI: 10.3892/mmr.2018.9577; Kuo and Ann 2018, DOI: 10.1186/s40880-018-0317-9; De Carvalho and Caramujo 2018, PMID: 30304860.
Sum of Measured w-3 FAs	Sum of Measured Omega-3 Fatty Acids	DHA + EPA	Sum of omega-3 fatty acids. They are polyunsaturated fatty acids characterized by a double bond three atoms away from the terminal methyl group and play an important role in the human diet and in physiology.	Ajith and Jayakumar 2019, DOI: 10.1111/1440-1681.13034; Shirooie et al. 2018, DOI: 10.1016/j.phrs.2018.07.004.
Sum of MUFAs	Sum of Monounsaturated Fatty Acids	Sum of FA(xx:1)	Monounsaturated fatty acids (MUFA) are chemically classified as fatty acids containing a single double bond. Elevated levels of MUFAs may be a consequence of a MUFA-rich diet, which is also associated with increased high-density lipoprotein cholesterol, decreased triglyceride levels, and lower blood pressure.	Schwingshackl and Hoffmann 2012, DOI: 10.3390/nu4121989.
Sum of PUFAs	Sum of Polyunsaturated Fatty Acids	AA + DHA + EPA + FA(xx:2) + FA(20:3)	Sum of polyunsaturated fatty acids (PUFAs). PUFAs are fatty acids that contain more than one double bond in their backbone. It has been shown that PUFAs and their mediators are involved in signal transduction and regulate various processes in the brain, such as neurotransmission, cell survival and neuroinflammation.	Sokola-Wysoczanska et al. 2018, DOI: 10.3390/nu10101561; Bazinet and Laye‚ 2014, DOI: 10.1038/nrn3820.
Sum of SFAs	Sum of Saturated Fatty Acids	Sum of FA(xx:0)	High levels of saturated fatty acids (SFA) are usually due to a diet rich in SFA-containing fats associated with inflammation, insulin resistance, metabolic syndrome, and an increased risk of cardiovascular disease. The accumulation of SFA can also be a sign of a disturbed beta-oxidation.	Adeva-Andany et al. 2018, DOI: 10.1016/j.mito.2018.02.009; Briggs et al. 2017, DOI: 10.3390/healthcare5020029; Ruiz-Nunez et al. 2016, DOI: 10.1016/j.jnutbio.2015.12.007; Santos et al. 2013, DOI: 10.1016/j.nutres.2013.07.002; Chait and Kim 2010, DOI: 10.1161/atvbaha.110.203984.
Hormones and Related (2)
Short Name	Name	Formula	Description	Literature
Cortisone Synthesis	Cortisone Synthesis	Cortisone / Cortisol	Indicator of cortisone synthesis from cortisol. Cortisone is a corticosteroid hormone released by the adrenal glands in response to stress. One of its effects on the body and a potentially harmful side effect when administered clinically is the suppression of the immune system.	Andrew and Homer, 2016, DOI: 10.1042/bst20150234.
Sum of Steroid Hormones	Sum of Steroid Hormones	Cortisol + Cortisone + DHEAS	Steroid hormones are synthesized from cholesterol in the adrenal cortex, the gonads, and the placenta. The sum of cortisol, cortisone and dehydroepiandrosterone sulfate is an indicator of steroid hormone synthesis. Abnormal steroid synthesis may be an indication of adrenal insufficiency, Cushing's syndrome, or congenital adrenal hyperplasia.	Holst et al. 2004, DOI: 10.1016/j.cll.2004.01.004.
Indoles and Derivatives (5)
Short Name	Name	Formula	Description	Literature
3-IAA Synthesis	3-Indoleacetic Acid Synthesis	3-IAA / Indole	Indicator of indoleacetic acid (3-IAA) synthesis from indole by gut bacteria activity. 3-IAA is generally present at low concentrations in urine and has been found in elevated levels in urine from patients with phenylketonuria.	Baca and Elmerich 2003, DOI: 10.1007/1-4020-3546-2_6.
3-IPA Synthesis	3-Indolepropionic Acid Synthesis	3-IPA / Indole	Indicator of 3-indolepropionic acid (3-IPA) synthesis from indole by gut bacteria activity. 3-IPA has been shown to prevent oxidative stress and death of neurons and neuroblastoma cells exposed to amyloid beta-protein in the form of amyloid fibrils, one of the major neuropathological features of Alzheimer's disease.	Wikoff et al. 2009, DOI: 10.1073/pnas.0812874106.
Indole Sulfonation	Indole Sulfonation	Ind-SO4 / Indole	Indicator of oxidation and sulfonation of indole to indoxyl sulfate in the liver. Indoxyl sulfate is a circulating uremic toxin, stimulating glomerular sclerosis and interstitial fibrosis. In addition, it is associated with the rate of renal failure progression and is involved in oxidative stress.	Gao and Liu 2017, DOI: 10.1016/j.lfs.2017.07.027.
Indole Synthesis	Indole Synthesis	Indole / Trp	Indicator of indole synthesis from tryptophan by gut microbial tryptophanase activity.	Konopelski and Ufnal 2018, PMID: 29708069; Agus et al. 2018, DOI: 10.1016/j.chom.2018.05.003.
Sum of Indoles	Sum of Indole Metabolites	3-IAA + 3-IPA + Ind-SO4 + Indole	Indicator of indole pathway activity involving intestinal bacteria.	Agus et al. 2018, DOI: 10.1016/j.chom.2018.05.003; Sidhu et al. 2016, DOI: 10.2174/1871520615666150520144217.
Nucleobases and Related (2)
Short Name	Name	Formula	Description	Literature
Sum of Purines	Sum of Purine Derivatives	Hypoxanthine + Xanthine	The sum of purine metabolites is an indicator of purine synthesis.	Pedley and Benkovic 2017, DOI: 10.1016/j.tibs.2016.09.009; Kamatani et al. 2014, DOI: 10.1016/B978-0-12-801238-3.05567-7.
Xanthine Synthesis	Xanthine Synthesis	Xanthine / Hypoxanthine	Indicator of xanthine oxidoreductase activity converting hypoxanthine to xanthine.	Battelli et al. 2018, DOI: 10.1016/j.bbadis.2018.05.003; Schuchardt et al. 2017, DOI: PMID: 28413972.
Vitamins and Cofactors (1)
Short Name	Name	Formula	Description	Literature
Sum of Choline Lipids	Sum of Choline and Choline-Based Lipids	Choline + lysoPC a Cxx:x + PC ax Cxx:x	Choline is an essential vitamin. Phosphatidylcholines and lysophosphatidylcholines are phospholipids with choline as the head-group. They are an important source of diglycerides and structural components of the plasma membrane involved in membrane-mediated cell signaling.	Chiurchiu et al. 2018, DOI: 10.3389/fimmu.2018.00038; Rodriguez-Cuenca et al. 2017, PMID: 28104532; Kanno et al. 2007, DOI:10.1074/jbc.M703745200.
Acylcarnitines (39)
Short Name	Name	Formula	Description	Literature
2M3HBA (NBS)	2-Methyl-3-Hydroxybutyric Aciduria (NBS)	C5-OH (C3-DC-M) / C8	Indicator of 2-methyl-3-hydroxybutyric aciduria, a hereditary disease in which the body cannot effectively process the amino acid isoleucine.	Newborn Screening Coding and Terminology Guide, URL: https://newbornscreeningcodes.nlm.nih.gov/nb/sc/condition/2M3HBA.
2MBG (NBS)	2-Methylbutyrylglycinuria (NBS)	C5 / C3	Indicator of 2-methylbutyrylglycinuria, an inherited disorder that affects the catabolism of the amino acid isoleucine.	Newborn Screening Coding and Terminology Guide, URL: https://newbornscreeningcodes.nlm.nih.gov/nb/sc/condition/2MBG.
3MGA (NBS)	3-Methylglutaconic Aciduria (NBS)	C5-OH (C3-DC-M) / C0	Indicator of 3-methylglutaconic aciduria, a rare autosomal recessive disorder of the leucine catabolism.	Newborn Screening Coding and Terminology Guide, URL: https://newbornscreeningcodes.nlm.nih.gov/nb/sc/condition/3MGA.
BKT Deficiency (NBS)	Beta-Ketothiolase Deficiency (NBS)	C0 / C5-OH (C3-DC-M)	Indicator of beta-ketothiolase deficiency, a hereditary disease in which the body cannot effectively process the amino acid isoleucine.	Wojcik et al. 2018, DOI: 10.1007/8904_2017_45; Newborn Screening Coding and Terminology Guide, URL: https://newbornscreeningcodes.nlm.nih.gov/nb/sc/condition/BKT.
b-Oxidation	Beta-Oxidation	(C2 + C3) / C0	Indicator of beta-oxidation rate. It is a catabolic process in which fatty acids in the mitochondria are degraded to acetyl-CoA, which then enters the citric acid cycle.	Ottas et al. 2017, DOI: 10.1371/journal.pone.0188580; Houten and Wanders 2010, DOI: 10.1007/s10545-010-9061-2; Bartlett and Eaton 2004, PMID:14728673.
CACT Deficiency (NBS)	Carnitine Acylcarnitine Translocase Deficiency (NBS)	C0 / (C16 + C18)	Indicator of carnitine acylcarnitine translocase deficiency, a disease that prevents the body from converting long-chain fatty acids into energy, particularly during periods without food.	Genetics Home Reference, URL: https://go.usa.gov/x8yMC.
Carnitine Esterification	Carnitine Esterification	(C2-C18:2 + Cx-DC + Cx-OH + Cx:x-OH + C5-M-DC) / C0	Indicator of carnitine acyltransferase activity. An elevated ratio of esterified carnitine to free carnitine indicates carnitine deficiency.	Winther et al. 2014, DOI: 10.1310/hpj4906-549.
Carnitine Uptake Defect (NBS)	Carnitine Uptake Defect (NBS)	(C0 + C2 + C3 + C16 + C18 + C18:1) / Cit	Indicator of carnitine uptake defect, a hereditary disease in which the body cannot bring enough carnitine into the cells.	Genetics Home Reference, URL: https://go.usa.gov/x8Vxx.
CPT-1 Deficiency (NBS)	Carnitine Palmitoyltransferase-1 Deficiency (NBS)	(C16 + C18) / C0	Indicator of carnitine palmitoyltransferase-1 deficiency, a disorder of fatty acid metabolism.	Genetics Home Reference, URL: https://go.usa.gov/x8yeq.
CPT-2 Deficiency (NBS)	Carnitine Palmitoyltransferase-2 Deficiency (NBS)	(C16 + C18:1) / C2	Indicator of carnitine palmitoyltransferase-2 deficiency, a genetic disorder of mitochondrial fatty acid oxidation.	Tajima et al. 2017, DOI: 10.1016/j.ymgme.2017.07.011; Genetics Home Reference, URL: https://go.usa.gov/x8yMG.
EMA (NBS)	Ethylmalonic Encephalopathy (NBS)	C4 / C8	Indicator of ethylmalonic encephalopathy, an inherited disorder affecting the brain, gastrointestinal tract, and peripheral vessels.	Newborn Screening Coding and Terminology Guide, URL: https://newbornscreeningcodes.nlm.nih.gov/nb/sc/condition/EMA.
HMG-CoA Lyase Deficiency (NBS)	3-Hydroxy-3-Methylglutaryl-Coenzyme A Lyase Deficiency (NBS)	C8 / C5-OH (C3-DC-M)	Indicator of 3-hydroxy-3-methylglutaryl-CoA lyase deficiency, a disorder in which the body cannot properly process the amino acid leucine. In addition, the body is prevented from forming ketones, which are used as an energy source during fasting.	Newborn Screening Coding and Terminology Guide, https://newbornscreeningcodes.nlm.nih.gov/nb/sc/condition/HMG.
IBD Deficiency (NBS)	Isobutyryl-Coenzyme A Dehydrogenase Deficiency (NBS)	C4 / C2	Indicator of isobutyryl-CoA dehydrogenase deficiency, a condition that disrupts the breakdown of the amino acid valine.	Genetics Home Reference, URL: https://go.usa.gov/x8ytm.
IVA (NBS)	Isovaleric Acidemia (NBS)	C5 / C2	Indicator of isovaleric acidemia, a type of organic acid disorder in which sufferers have problems with processing leucine from food.	Genetics Home Reference, URL: https://go.usa.gov/x8Vbp.
LCHAD Deficiency (NBS)	Long-Chain 3-Hydroxyacyl-Coenzyme A Dehydrogenase Deficiency (NBS)	C16-OH / C16	Indicator of long-chain 3-hydroxyacyl-CoA-dehydrogenase (LCHAD) deficiency. LCHAD catalyzes the initial step of mitochondrial beta-oxidation of long-chain fatty acids.	Genetics Home Reference, URL: https://go.usa.gov/x8yFc.
MA (NBS)	Malonic Aciduria (NBS)	C3 / C2	Indicator of malonic aciduria, a condition that prevents the body from converting certain fats into energy.	Genetics Home Reference, URL: https://go.usa.gov/x8yzh.
MC Deficiency (NBS)	Multiple Carboxylase Deficiency (NBS)	C16 / C3	Indicator of multiple carboxylase deficiency, an inherited metabolic disorder in which the body cannot effectively use the vitamin biotin caused by defects in the enzymes biotinidase or holocarboxylase synthetase.	Newborn Screening Coding and Terminology Guide, URL: https://newbornscreeningcodes.nlm.nih.gov/nb/sc/condition/MCD.
MCAD Deficiency (NBS)	Medium-Chain Acyl-Coenzyme A Dehydrogenase Deficiency (NBS)	C8 / C2	Indicator of medium-chain acyl-CoA-dehydrogenase deficiency, a condition that prevents the body from converting certain fats into energy, particularly during periods without food.	Lehotay et al. 2004, PMID: 14970748; Genetics Home Reference, URL: https://go.usa.gov/x8yM4.
MCKAT Deficiency (NBS)	Medium-Chain Ketoacyl-Coenzyme A Thiolase Deficiency (NBS)	C8 / C10	Indicator of medium-chain ketoacyl-CoA thiolase deficiency, a condition in which the body is unable to degrade certain fats.	Newborn Screening Coding and Terminology Guide, URL: https://newbornscreeningcodes.nlm.nih.gov/nb/sc/condition/MCKAT.
MMA (NBS)	Methylmalonic Acidemia (NBS)	C3 / C0	Indicator of methylmalonic acidemia, an autosomal recessive metabolic disorder that disrupts the amino acid metabolism.	Genetics Home Reference, URL: https://go.usa.gov/x8V4d.
PA (NBS)	Propionic Acidemia (NBS)	C3 / C16	Indicator of propionic acidemia, a disease that is caused by a defective form of the enzyme propionyl-coenzyme A carboxylase and results in the accumulation of propionic acid.	Couce et al. 2011, DOI: 10.1016/j.ymgme.2011.09.021; Genetics Home Reference, URL: https://go.usa.gov/x8Vjy.
Ratio of Acetylcarnitine to Carnitine	Ratio of Acetylcarnitine to Carnitine	C2 / C0	Indicator of beta-oxidation rate. It is a catabolic process in which fatty acids in the mitochondria of eukaryotes are degraded to acetyl-CoA, which then enters the citric acid cycle.	Houten et al. 2016, PMID: 26474213; Barlett and Eaton 2004, PMID: 14728673; Rinaldo et al. 2002, PMID: 11826276.
Ratio of AC-OHs to ACs	Ratio of Hydroxylated Acylcarnitines to Acylcarnitines	(Cx-OH + Cx:x-OH) / (C2-C18:2 + C5-M-DC + Cx-DC + Cx-OH + Cx:x-OH)	Fraction of hydroxylated acylcarnitines relative to the acylcarnitine pool. A high content of long-chain hydroxyacylcarnitines is described as a biomarker for long-chain 3-hydroxyacyl-CoA dehydrogenase deficiency.	Eskelin et al. 2010, DOI: 10.1016/j.ymgme.2010.03.006.
Ratio of ACs to FAs	Ratio of Acylcarnitines to Fatty Acids	(C2-C18:2 + C5-M-DC + Cx-DC + Cx-OH + Cx:x-OH) / (AA + DHA + EPA + FA(xx:x))	Indicator of fatty acid degradation via beta-oxidation. This reaction is a catabolic process in which fatty acids in the mitochondria are degraded to acetyl-CoA, which then enters the citric acid cycle.	Merritt II et al. 2018, DOI: 10.21037/atm.2018.10.57; Houten et al. 2016, PMID: 26474213.
Ratio of Medium-Chain to Long-Chain ACs	Ratio of Medium-Chain Acylcarnitines to Long-Chain Acylcarnitines	(C6-C12:1 + C7-DC + C12-DC) / (C14-C18:2 + C14:1-OH + C14:2-OH + C16-OH + C16:1-OH + C16:2-OH + C18:1-OH)	Fraction of medium-chain acylcarnitines relative to the long-chain acylcarnitine pool.	Svalbe et al. 2015, DOI: 10.1186/2193-1801-4-S1-P46; Schooneman et al. 2013, DOI: 10.2337/db12-0466; Lehmann et al. 2010, DOI: 10.1371/journal.pone.0011519.
Ratio of Short-Chain to Long-Chain ACs	Ratio of Short-Chain Acylcarnitines to Long-Chain Acylcarnitines	(C2-C5 + C3-DC (C4-OH) + C3-OH + 5-DC (C6-OH) + C5-M-DC + C5-OH (C3-DC-M) + C5:1-DC) / (C14-C18:2 + C14:1-OH + C14:2-OH + C16-OH + C16:1-OH + C16:2-OH + C18:1-OH)	Fraction of short-chain acylcarnitines relative to the long-chain acylcarnitine pool.	Svalbe et al. 2015, DOI: 10.1186/2193-1801-4-S1-P46; Schooneman et al. 2013, DOI: 10.2337/db12-0466.
Ratio of Short-Chain to Medium-Chain ACs	Ratio of Short-Chain Acylcarnitines to Medium-Chain Acylcarnitines	(C2-C5 + C3-DC (C4-OH) + C3-OH + 5-DC (C6-OH) + C5-M-DC + C5-OH (C3-DC-M) + C5:1-DC) / (C6-C12:1 + C7-DC + C12-DC)	Fraction of short-chain acylcarnitines relative to the medium-chain acylcarnitine pool.	Svalbe et al. 2015, DOI: 10.1186/2193-1801-4-S1-P46; Schooneman et al. 2013, DOI: 10.2337/db12-0466; Lehmann et al. 2010, DOI: 10.1371/journal.pone.0011519.
SBCAD Deficiency (NBS)	Short/Branched-Chain Acyl-Coenzyme A Dehydrogenase Deficiency (NBS)	C5 / C0	Indicator of short/branched-chain acyl-CoA dehydrogenase deficiency, an autosomal recessive disorder of isoleucine catabolism.	Genetics Home Reference, URL: https://go.usa.gov/xQTwx.
SCAD Deficiency (NBS)	Short-Chain Acyl-Coenzyme A Dehydrogenase Deficiency (NBS)	C4 / C3	Indicator of short-chain acyl-CoA dehydrogenase deficiency, a rare genetic condition that prevents the body from converting short-chain fatty acids into energy.	Reddy and Sujatha 2011, DOI: 10.1007/s12291-011-0139-x; Genetics Home Reference, URL: https://go.usa.gov/x8yME.
Sum of ACs	Sum of Acylcarnitines	C2-C18:2 + C5-M-DC + Cx-DC + Cx-OH + Cx:x-OH	Sum of acylcarnitines (ACs). ACs are essential compounds for the oxidative catabolism of fatty acids and their profile is associated with inherited disorders of fatty acid and branched-chain amino acid catabolism.	Houten et al. 2016, PMID: 26474213; McCoin et al. 2015, DOI: 10.1038/nrendo.2015.129.
Sum of Long-Chain ACs	Sum of Long-Chain Acylcarnitines	C14-C18:2 + C14:1-OH + C14:2-OH + C16-OH + C16:1-OH + C16:2-OH + C18:1-OH	Sum of long-chain acylcarnitines (ACs). ACs are essential compounds for the oxidative catabolism of fatty acids and their profile is associated with inherited disorders of fatty acid and branched-chain amino acid catabolism.	Makrecka-Kuka et al. 2017, DOI: 10.1038/s41598-017-17797-x; Saiki et al. 2017, DOI: 10.1038/s41598-017-06767-y; Aguer et al. 2013, DOI: 10.1096/fj.13-234302; Schoonemann et al. 2012, DOI: 10.2337/db12-0466.
Sum of Medium-Chain ACs	Sum of Medium-Chain Acylcarnitines	C6-C12:1 + C7-DC + C12-DC	Sum of medium-chain acylcarnitines (ACs). ACs are essential compounds for the oxidative catabolism of fatty acids and their profile is associated with inherited disorders of fatty acid and branched-chain amino acid catabolism.	Schooneman et al. 2013, DOI: 10.2337/db12-0466; Lehmann et al. 2010, DOI: 10.1371/journal.pone.0011519.
Sum of MUFA-ACs	Sum of Monounsaturated Fatty Acid Acylcarnitines	C5:1-DC + Cx:1 + Cx:1-OH	Sum of monounsaturated fatty acid acylcarnitines (MUFA-ACs). ACs are essential compounds for the oxidative catabolism of fatty acids and their profile is associated with inherited disorders of fatty acid and branched-chain amino acid catabolism. High levels of MUFAs may be a consequence of a MUFA-rich diet associated with cardiometabolic diseases.	Houten et al. 2016, PMID: 26474213; Schwingshackl and Hoffmann 2012, DOI: 10.3390/nu4121989.
Sum of PUFA-ACs	Sum of Polyunsaturated Fatty Acid Acylcarnitines	Cx:2 + Cx:2-OH	Sum of polyunsaturated fatty acid acylcarnitines (PUFA-ACs). ACs are essential compounds for the oxidative catabolism of fatty acids and their profile is associated with inherited disorders of fatty acid and branched-chain amino acid catabolism. Altered PUFA levels are associated with cardiometabolic diseases and neurological disorders.	Sokola-Wysoczanska et al. 2018, DOI: 10.3390/nu10101561; Houten et al. 2016, PMID: 26474213; Bazinet and Laye‚ 2014, DOI: 10.1038/nrn3820.
Sum of SFA-ACs	Sum of Saturated Fatty Acid Acylcarnitines	C2-C18 + C5-M-DC + Cx-DC + Cx-OH	Sum of saturated fatty acid acylcarnitines (SFA-ACs). ACs are essential compounds for the oxidative catabolism of fatty acids and their profile is associated with inherited disorders of fatty acid and branched-chain amino acid catabolism. High levels of SFAs are usually due to a diet rich in SFA-containing fats associated with inflammation and cardiometabolic diseases.	Houten et al. 2016, PMID: 26474213; Ruiz-Nunez et al. 2016, DOI: 10.1016/j.jnutbio.2015.12.007.
Sum of Short-Chain Acs	Sum of Short-Chain Acylcarnitines	C3-C5 + C3-DC (C4-OH) + C3-OH + 5-DC (C6-OH) + C5-M-DC + C5-OH (C3-DC-M) + C5:1-DC	Sum of short-chain acylcarnitines (ACs). ACs are essential compounds for the oxidative catabolism of fatty acids and their profile is associated with inherited disorders of fatty acid and branched-chain amino acid catabolism.	Houten et al. 2016, PMID: 26474213; Xu et al. 2016, DOI: https://doi.org/10.1210/jc.2016-1859; Svalbe et al. 2015, DOI: 10.1186/2193-1801-4-S1-P46; Schooneman et al. 2013, DOI: 10.2337/db12-0466.
TFP Deficiency (NBS)	Mitochondrial Trifunctional Protein Deficiency (NBS)	C16 / C16-OH	Indicator of mitochondrial trifunctional protein deficiency, a disorder of fatty acid oxidation that prevents the body from converting certain fats into energy, particularly during periods without food.	Genetics Home Reference, URL: tps://go.usa.gov/x8yMT.
VLCAD Deficiency (NBS)	Very Long-Chain Acyl-Coenzyme A Dehydrogenase Deficiency (NBS)	C14:1 / C16	Indicator of very-long-chain acyl-CoA-dehydrogenase deficiency, a disorder of mitochondrial long-chain fatty acid oxidation with a variable presentation including: cardiomyopathy, hypoketotic hypoglycemia, liver disease, exercise intolerance and rhabdomyolysis.	Newborn Screening Coding and Terminology Guide, URL: https://newbornscreeningcodes.nlm.nih.gov/nb/sc/condition/VLCAD.
w-Oxidation	Omega-Oxidation	Cx-DC / (C2-C18:2 + C5-M-DC + Cx-DC + Cx-OH + Cx:x-OH)	Indicator of omega-oxidation rate, an alternative pathway to alpha- and beta-oxidation.	Wanders et al. 2011, DOI: 10.1111/j.1742-4658.2010.07947.x.
NBS: Newborn Screening.
Lysophosphatidylcholines (12)
Short Name	Name	Formula	Description	Literature
PLA2 Activity (1)	Phospholipase A2 Activity (1)	lysoPC a Cxx:x / PC ax Cxx:x	The ratio of the sum of lysophosphatidylcholines to the sum of phosphatidylcholines is an indicator of phospholipase A2 activity. Increased serum levels of the lipoprotein-associated enzyme reflect intravascular inflammation and are associated with a elevated risk for cardiovascular disease.	Paapstel et al. 2018, DOI: 10.1016/j.numecd.2017.07.011; Klavins et al. 2015, DOI: 10.1016/j.dadm.2015.05.003; Park et al. 2012, DOI: 10.1038/nrc3379; Burke and Dennis 2009, DOI: 10.1194/jlr.R800033-JLR200; Lavi et al. 2008, 10.1007/s11883-008-0036-9.
PLA2 Activity (2)	Phospholipase A2 Activity (2)	(lysoPC a C16:0 + AA) / PC aa C36:4	Indicator of phospholipase A2 activity hydrolyzing phosphatidylcholine aa C36:4 into lysophosphatidylcholine a C16:0 and arachidonic acid, a polyunsaturated omega-6 fatty acid 20:4.	Park et al. 2012, DOI: 10.1038/nrc3379; Burke and Dennis 2009, DOI: 10.1194/jlr.R800033-JLR200.
PLA2 Activity (3)	Phospholipase A2 Activity (3)	(lysoPC a C16:1 + AA) / PC aa C36:5	Indicator of phospholipase A2 activity hydrolyzing phosphatidylcholine aa C36:5 into lysophosphatidylcholine a C16:1 and arachidonic acid, a polyunsaturated omega-6 fatty acid 20:4.	Park et al. 2012, DOI: 10.1038/nrc3379; Burke and Dennis 2009, DOI: 10.1194/jlr.R800033-JLR200.
PLA2 Activity (4)	Phospholipase A2 Activity (4)	(lysoPC a C18:0 + AA) / PC aa C38:4	Indicator of phospholipase A2 activity hydrolyzing phosphatidylcholine aa C38:4 into lysophosphatidylcholine a C18:0 and arachidonic acid, a polyunsaturated omega-6 fatty acid 20:4.	Park et al. 2012, DOI: 10.1038/nrc3379; Burke and Dennis 2009, DOI: 10.1194/jlr.R800033-JLR200.
PLA2 Activity (5)	Phospholipase A2 Activity (5)	(lysoPC a C18:1 + AA) / PC aa C38:5	Indicator of phospholipase A2 activity hydrolyzing phosphatidylcholine aa C38:5 into lysophosphatidylcholine a C18:1 and arachidonic acid, a polyunsaturated omega-6 fatty acid 20:4.	Park et al. 2012, DOI: 10.1038/nrc3379; Burke and Dennis 2009, DOI: 10.1194/jlr.R800033-JLR200.
PLA2 Activity (6)	Phospholipase A2 Activity (6)	(lysoPC a C18:2 + AA) / PC aa C38:6	Indicator of phospholipase A2 activity hydrolyzing phosphatidylcholine aa C38:6 into lysophosphatidylcholine a C18:2 and arachidonic acid, a polyunsaturated omega-6 fatty acid 20:4.	Park et al. 2012, DOI: 10.1038/nrc3379; Burke and Dennis 2009, DOI: 10.1194/jlr.R800033-JLR200.
Sum of LCFA-LysoPCs	Sum of Long-Chain Fatty Acid Lysophosphatidylcholines	Sum of lysoPC a C14-20:x	Sum of long-chain fatty acid lysophosphocholines (LCFA-lysoPCs). LysoPCs are derived from phosphatidylcholines via the partial hydrolysis by phospholipase activity. LCFAs have been linked with oxidative stress, mitochondrial dysfunction, and insulin resistance.	Law et al. 2019, DOI: 10.3390/ijms20051149; Nagy et al. 2017, DOI: 10.5772/67407; Hafizi Abu Bakar et al. 2014, PMID: 25139820.
Sum of LysoPCs	Sum of Lysophosphatidylcholines	Sum of lysoPC a Cxx:x	Sum of lysophosphocholines (lysoPCs). LysoPCs are derived from phosphatidylcholines via the partial hydrolysis by phospholipase activity.	Law et al. 2019, DOI: 10.3390/ijms20051149; Paapstel et al. 2018, DOI: 10.1016/j.numecd.2017.07.011; Boon et al. 2017, DOI: 10.1007/s11306-017-1185-z; Kuehn et al. 2016, DOI: 10.1186/s12916-016-0552-3; Lehmann et al. 2013, DOI: 10.2337/dc12-1760.
Sum of MUFA-LysoPCs	Sum of Monounsaturated Fatty Acid Lysophosphatidylcholines	Sum of lysoPC a Cxx:1	Sum of monounsaturated fatty acid lysophosphocholines (MUFA-lysoPCs). LysoPCs are derived from phosphatidylcholines via the partial hydrolysis by phospholipase activity. High levels of MUFAs may be a consequence of a MUFA-rich diet associated with cardiometabolic diseases.	Law et al. 2019, DOI: 10.3390/ijms20051149; Schwingshackl and Hoffmann 2012, DOI: 10.3390/nu4121989.
Sum of PUFA-LysoPCs	Sum of Polyunsaturated Fatty Acid Lysophosphatidylcholines	Sum of lysoPC a Cxx:2-4	Sum of polyunsaturated fatty acid lysophosphocholines (PUFA-lysoPCs). LysoPCs are derived from phosphatidylcholines via the partial hydrolysis by phospholipase activity. Altered PUFA levels are associated with cardiometabolic diseases and neurological disorders.	Law et al. 2019, DOI: 10.3390/ijms20051149; Sokola-Wysoczanska et al. 2018, DOI: 10.3390/nu10101561; Bazinet and Laye‚ 2014, DOI: 10.1038/nrn3820.
Sum of SFA-LysoPCs	Sum of Saturated Fatty Acid Lysophosphatidylcholines	Sum of lysoPC a Cxx:0	Sum of saturated fatty acid lysophosphocholines (SFA-lysoPCs). LysoPCs are derived from phosphatidylcholines via the partial hydrolysis by phospholipase activity. High levels of SFAs are usually due to a diet rich in SFA-containing fats associated with inflammation and cardiometabolic diseases.	Law et al. 2019, DOI: 10.3390/ijms20051149; Boon et al. 2017, DOI: 10.1007/s11306-017-1185-z; Kuehn et al. 2016, DOI: 10.1186/s12916-016-0552-3; Ruiz-Nunez et al. 2016, DOI: 10.1016/j.jnutbio.2015.12.007.
Sum of VLCFA-LysoPCs	Sum of Very Long-Chain Fatty Acid Lysophosphatidylcholines	Sum of lysoPC a C24-28:x	Sum of very long-chain fatty acid lysophosphocholines (VLCFA-lysoPCs). LysoPCs are derived from phosphatidylcholines via the partial hydrolysis by phospholipase activity. VLCFAs are synthesized by FA elongases and are components of membrane lipids or precursors of inflammation-resolving lipids.	Law et al. 2019, DOI: 10.3390/ijms20051149; Kihara 2012, DOI: 10.1093/jb/mvs105.
Phosphatidylcholines (13)
Short Name	Name	Formula	Description	Literature
Ratio of MUFA-PCs to SFA-PCs	Ratio of Monounsaturated Fatty Acid Phosphatidylcholines to Saturated Fatty Acid Phosphatidylcholines	PC ax Cxx:1 / PC ax Cxx:0	Fraction of monounsaturated fatty acid phosphatidylcholines (MUFA-PCs) relative to the saturated fatty acid phosphatidylcholine (SFA-PC) pool. It has been shown that ratios of specific MUFA-PCs to SFA-PCs are higher in cancerous tissue compared to healthy reference sections.	Ide et al. 2013, DOI: 10.1371/journal.pone.0061204.
Ratio of PCs (aa) to Choline	Ratio of Diacyl-Phosphatidylcholines to Choline	PC aa Cxx:x / Choline	Indicator of diacyl-phosphatidylcholine biosynthesis from choline by choline kinase, phosphocholine cytidylyltransferase and choline:1,2-diacylglycerol cholinephosphotransferase activity.	Van der Veen et al. 2017, DOI: 10.1016/j.bbamem.2017.04.006.
Ratio of PCs (ae) to Choline	Ratio of Acyl-Alkyl-Phosphatidylcholines to Choline	PC ae Cxx:x / Choline	Indicator of acyl-alkyl-phosphatidylcholine biosynthesis from choline by choline kinase, phosphocholine cytidylyltransferase, and choline:1,2-diacylglycerol cholinephosphotransferase activity.	Van der Veen et al. 2017, DOI: 10.1016/j.bbamem.2017.04.006.
Ratio of PCs (ae) to PCs (aa)	Ratio of Acyl-Alkyl-Phosphatidylcholines to Diacyl-Phosphatidylcholines	PC ae Cxx:x / PC aa Cxx:x	Fraction of acyl-alkyl-phosphatidylcholines relative to the diacyl-phosphatidylcholine pool.	Van der Veen et al. 2017, DOI: 10.1016/j.bbamem.2017.04.006; Vouk et al. 2016, DOI: 10.1016/j.jsbmb.2016.02.023.
Ratio of PCs to Choline	Ratio of Phosphatidylcholines to Choline	PC ax Cxx:x / Choline	Indicator of phosphatidylcholine biosynthesis from choline by choline kinase, phosphocholine cytidylyltransferase and choline:1,2-diacylglycerol cholinephosphotransferase activity.	Van der Veen et al. 2017, DOI: 10.1016/j.bbamem.2017.04.006.
Ratio of PUFA-PCs to MUFA-PCs	Ratio of Polyunsaturated Fatty Acid Phosphatidylcholines to Monounsaturated Fatty Acid Phosphatidylcholines	PC ax Cxx:2-6 / PC ax Cxx:1	Fraction of polyunsaturated fatty acid phosphatidylcholines (PUFA-PCs) relative to the monounsaturated fatty acid phosphatidylcholine (MUFA-PC) pool. It has been shown that a reduced ratio of PUFA-PCs to MUFA-PCs is associated with cancer.	Guo et al. 2014, DOI: 10.1038/srep05959.
Ratio of PUFA-PCs to SFA-PCs	Ratio of Polyunsaturated Fatty Acid Phosphatidylcholines to Saturated Fatty Acid Phosphatidylcholines	PC ax Cxx:2-6 / PC ax Cxx:0	Fraction of polyunsaturated fatty acid phosphatidylcholines (PUFA-PCs) relative to the saturated fatty acid phosphatidylcholine (SFA-PC) pool. It has been shown that a reduced ratio of PUFA-PCs to SFA-PCs is associated with Alzheimer's disease.	Kim and Legido-Quigley 2018, DOI: 10.1051/ocl/2018027.
Sum of MUFA-PCs	Sum of Monounsaturated Fatty Acid Phosphatidylcholines	Sum of PC ax Cxx:1	Monounsaturated fatty acid phosphatidylcholines (MUFA-PCs) are phosphatidylcholines in which one of the fatty acid or fatty alcohol moieties contains a single double bond and the other one contains no double bond. MUFA-PCs are formed when MUFAs or alcohols are incorporated during phosphatidylcholine synthesis. Elevated levels of MUFA-PCs may be a result of a diet rich in MUFAs.	Schwingshackl and Hoffmann 2012, DOI: 10.3390/nu4121989; Guo et al. 2014, DOI: 10.1038/srep05959; Szule et al. 2002, DOI: 10.1016/S0006-3495(02)75223-5.
Sum of PCs	Sum of Phosphatidylcholines	Sum of PC ax Cxx:xx	Sum of phosphatidylcholines (PCs). PCs are not only a major structural lipid class of the plasma membrane, but also an important source of diglycerides, hence, PCs also have other important functions including regulation of energy metabolism.	Paapstel et al. 2018, DOI: 10.1016/j.numecd.2017.07.011; Van der Veen et al. 2017, DOI: 10.1016/j.bbamem.2017.04.006; Zhang et al. 2017, DOI: 10.1371/journal.pone.0184105.
Sum of PCs (aa)	Sum of Diacyl-Phosphatidylcholines	Sum of PC aa Cxx:x	Diacyl-phosphatidylcholines (PCs (aa)) are glycerophospholipids in which the glycerol substitution sites are occupied by two fatty acids via an ester bond and a phosphorylcholine moiety. PCs (aa) are the most common phospholipids in plasma lipoproteins and important components of the lipid bilayer of cells. They influence the regulation of lipid homeostasis and are involved in atherosclerosis dev…	Paapstel et al. 2018, DOI: 10.1016/j.numecd.2017.07.011; Van der Veen et al. 2017, DOI: 10.1016/j.bbamem.2017.04.006; Vouk et al. 2016, DOI: 10.1016/j.jsbmb.2016.02.023; Hojjati et al. 2005, DOI: 10.1074/jbc.M412348200.
Sum of PCs (ae)	Sum of Acyl-Alkyl-Phosphatidylcholines	Sum of PC ae Cxx:x	Acyl-alkyl-phosphatidylcholines (PCs (ae)) are glycerophospholipids in which the glycerol substitution sites are occupied by a fatty alcohol via an ether bond, a fatty acid through an ester bond, and a phosphorylcholine moiety. PCs (ae) are ubiquitous in nature and key components of the lipid bilayer of cells. An elevated sum of PCs (ae) may be indicative of oxidative stress.	Davies et al. 2014, DOI: 10.1016/j.chemphyslip.2014.03.002; Fruhwirt et al. 2007, DOI: 10.1016/j.bbadis.2007.04.009.
Sum of PUFA-PCs	Sum of Polyunsaturated Fatty Acid Phosphatidylcholines	Sum of PC ax Cxx:2-6	Polyunsaturated fatty acid phosphatidylcholines (PUFA-PCs) are phosphatidylcholines in which several double bonds are present in any distribution in the fatty acid or fatty alcohol moieties. PUFA-PCs are formed when PUFAs or alcohols and/or two at least monounsaturated fatty acids or alcohols are incorporated during phosphatidylcholine synthesis.	Bazinet and Laye‚ 2014, DOI: 10.1038/nrn3820; Ander et al. 2003, PMID: 19649216; Szule et al. 2002, DOI: 10.1016/S0006-3495(02)75223-5.
Sum of SFA-PCs	Sum of Saturated Fatty Acid Phosphatidylcholines	Sum of PC ax Cxx:0	Saturated fatty acid phosphatidylcholines (SFA-PCs) are phosphatidylcholines in which both fatty acid or fatty alcohol moieties do not contain double bonds. SFA-PCs are formed when SFAs or alcohols are incorporated during phosphatidylcholine synthesis.	Santos et al. 2013, DOI: 10.1016/j.nutres.2013.07.002; Chait and Kim 2010, DOI: 10.1161/atvbaha.110.203984; Szule et al. 2002, DOI: 10.1016/S0006-3495(02)75223-5.
Sphingomyelins (8)
Short Name	Name	Formula	Description	Literature
Ratio of SM-OHs to SM-Non OHs	Ratio of Hydroxylated Sphingomyelins to Non-Hydroxylated Sphingomyelins	SM (OH) Cxx:x / SM Cxx:x	Fraction of hydroxylated sphingomyelins relative to the non-hydroxylated sphingomyelin pool.	Czysz et al. 2019, DOI: 10.1038/s41398-018-0349-6; Ekholm et al. 2011, DOI: 10.1016/j.bbamem.2010.12.006.
Ratio of SMs to Cer	Ratio of Sphingomyelins to Ceramides	(SM Cxx:x + SM (OH) Cxx:x) / (Cer(d1x:x/xx:x) + Cer (d18:1/xx:0(OH)))	Indicator of sphingomyelin synthesis from ceramides facilitated by sphingomyelin synthase.	Hannun and Obeid 2018, DOI: 10.1038/nrm.2017.107; Mielke et al. 2017, DOI: 10.3233/JAD-160925; Gonzalez et al. 2016, PMID: 27255825; Gault et al. 2010, DOI: 10.1007/978-1-4419-6741-1_1; Bartke and Hannun 2009, DOI: 10.1194/jlr.R800080-JLR200.
Ratio of SMs to PCs	Ratio of Sphingomyelins to Phosphatidylcholines	(SM Cxx:x + SM (OH) Cxx:x) / PC ax Cxx:x	Indicator of sphingomyelin synthesis from ceramides facilitated by sphingomyelin synthase.	Taniguchi and Okazaki 2014, DOI: 10.1016/j.bbalip.2013.12.003.
Sum of LCFA-SMs	Sum of Long-Chain Fatty Acid Sphingomyelins	SM C14-18:x + SM (OH) C14-16:x	Sum of long-chain fatty acid sphingomyelins (LCFA-SMs). SMs consist of a ceramide and a phosphocholine or phosphoethanol-amine head group. They are mainly found in cell membranes and thus influence cell signaling. Abnormal sphingolipid levels are associated with metabolic diseases. LCFAs have been linked with oxidative stress, mitochondrial dysfunction, and insulin resistance.	Chakraborty and Jiang 2013, PMID: 23775687; Nagy et al. 2017, DOI: 10.5772/67407; Hafizi Abu Bakar et al. 2014, PMID: 25139820.
Sum of SM-Non OHs	Sum of Non-Hydroxylated Sphingomyelins	Sum of SM Cxx:x	Sphingomyelin hydroxylation affects interlipid interactions. Non-hydroxylated sphingomyelins (SM-non OHs) have a higher affinity to sterols and promote a moderate thermostability of the lipid bilayers, while hydroxylated sphingomyelins have a lower sterol affinity and, depending on the hydroxylation position, reduce or increase the domain stability.	Czysz et al. 2019, DOI: 10.1038/s41398-018-0349-6; Ekholm et al. 2011, DOI: 10.1016/j.bbamem.2010.12.006.
Sum of SM-OHs	Sum of Hydroxylated Sphingomyelins	Sum of SM (OH) Cxx:x	2-Hydroxylated sphingolipids are the main components of the myelin leaflet. Patients with neurodegenerative diseases have reduced levels of hydroxylated sphingomyelins (SM-OHs) in their fibroblasts and erythrocytes, which may be due to reduced activity of fatty acid 2-hydroxylase, the enzyme responsible for the hydroxylation of free fatty acids prior to their incorporation into sphingomyelins.	Czysz et al. 2019, DOI: 10.1038/s41398-018-0349-6; Dan et al. 2011, DOI: 10.1186/1476-511X-10-84; Hama 2010, DOI: 10.1016/j.bbalip.2009.12.004.
Sum of SMs	Sum of Sphingomyelins	SM Cxx:x + SM (OH) Cxx:x	Sphingomyelins (SMs) consist of a ceramide and a phosphocholine or phosphoethanol-amine head group. About 85% of all sphingolipids are SMs, they are mainly found in cell membranes and contribute up to 20% to the membrane composition. SMs are involved in lipid raft formation and thus have an influence on cell signaling. Abnormal sphingolipid levels are associated with metabolic diseases.	Chakraborty and Jiang 2013, PMID: 23775687; Voet et al. 2008, ISBN 978-0470-23396-2.
Sum of VLCFA-SMs	Sum of Very Long-Chain Fatty Acid Sphingomyelins	SM C22-26:x + SM (OH) C22-24:x	Sum of very long-chain fatty acid sphingomyelins (VLCFA-SMs). SMs consist of a ceramide and a phosphocholine or phosphoethanol-amine head group. They are mainly found in cell membranes and thus influence cell signaling. Abnormal sphingolipid levels are associated with metabolic diseases. VLCFAs are synthesized by FA elongases and are components of membrane lipids or precursors of inflammation-res…	Chakraborty and Jiang 2013, PMID: 23775687; Kihara 2012, DOI: 10.1093/jb/mvs105.
Ceramides, Dihydroceramides, Hexosylceramides, Dihexosylceramides, Trihexosylceramides (20)
Short Name	Name	Formula	Description	Literature
Ratio of Cer to DH-Cer	Ratio of Ceramides to Dihydroceramides	(Cer(d1x:x/xx:x) + Cer(d18:1/xx:0(OH)) / (Cer(d18:0/xx:x) + Cer(d18:0/xx:x(OH)))	Indicator of dihydroceramide desaturase activity catalyzing the desaturation of dihydroceramides to ceramides, which is a non-reversible reaction.	Pant et al. 2019, DOI: 10.1172/JCI123959; Magaye et al. 2018, DOI: 10.1007/s00018-018-2984-8; Wigger et al. 2017, DOI: 10.1016/j.celrep.2017.02.019; Siddique et al. 2015, DOI: 10.1074/jbc.R115.653204.
Ratio of Glycosyl-Cer to Cer	Ratio of Glycosylceramides to Ceramides	(HexCer(d1x:x/xx:x) + Hex2Cer(d18:1/xx:x) + Hex3Cer(d18:1/xx:x) + Hex3Cer(d18:1_2x:0)) / (Cer(d1x:x/xx:x) + Cer(d18:1/xx:0(OH)))	Fraction of glycosylated ceramides relative to the unmodified ceramide pool.	Gegg and Schapira 2018, DOI: 10.1111/febs.14393; Astudillo et al. 2016; DOI: 10.1016/j.biochi.2015.11.009.
Ratio of Hex2Cer to Cer	Ratio of Dihexosylceramides to Ceramides	Hex2Cer(d18:1/xx:x) / (Cer(d1x:x/xx:x) + Cer(d18:1/xx:0(OH)))	Fraction of dihexosylceramides relative to the ceramide pool.	Gegg and Schapira 2018, DOI: 10.1111/febs.14393; Astudillo et al. 2016, DOI: 10.1016/j.biochi.2015.11.009.
Ratio of Hex2Cer to HexCer	Ratio of Dihexosylceramides to Hexosylceramides	Hex2Cer(d18:1/xx:x) / HexCer(d1x:x/xx:x)	Fraction of dihexosylceramides relative to the hexosylceramide pool.	Gegg and Schapira 2018, DOI: 10.1111/febs.14393; Astudillo et al. 2016, DOI: 10.1016/j.biochi.2015.11.009; Horowitz et al. 2016, DOI: 10.1002/humu.23056.
Ratio of Hex3Cer to Cer	Ratio of Trihexosylceramides to Ceramides	(Hex3Cer(d18:1/xx:x) + Hex3(d18:1_2x:0)) / (Cer(d1x:x/xx:x) + Cer (d18:1/xx:0(OH)))	Indicator of ceramide glycosyltransferase activity.	Gegg and Schapira 2018, DOI: 10.1111/febs.14393; Astudillo et al. 2016, DOI: 10.1016/j.biochi.2015.11.009.
Ratio of Hex3Cer to Hex2Cer	Ratio of Trihexosylceramides to Dihexosylceramides	(Hex3Cer(d18:1/xx:x) + Hex3(d18:1_2x:0)) / Hex2Cer(d18:1/xx:x)	Indicator of dihexosylceramide glycosylation.	Gegg and Schapira 2018, DOI: 10.1111/febs.14393; Astudillo et al. 2016, DOI: 10.1016/j.biochi.2015.11.009.
Ratio of Hex3Cer to HexCer	Ratio of Trihexosylceramides to Hexosylceramides	(Hex3Cer(d18:1/xx:x) + Hex3(d18:1_2x:0)) / HexCer(d1x:x/xx:x)	Indicator of hexosylceramide glycosylation.	Gegg and Schapira 2018, DOI: 10.1111/febs.14393; Astudillo et al. 2016, DOI: 10.1016/j.biochi.2015.11.009.
Ratio of HexCer to Cer	Ratio of Hexosylceramides to Ceramides	HexCer(d1x:x/xx:x) / (Cer(d1x:x/xx:x) + Cer(d18:1/xx:0(OH)))	Fraction of monoglycosylated ceramides relative to the unmodified ceramide pool.	Gegg and Schapira 2018, DOI: 10.1111/febs.14393; Astudillo et al. 2016, DOI: 10.1016/j.biochi.2015.11.009.
Sum of Cer	Sum of Ceramides	Cer(d1x:x/xx:x) + Cer(d18:1/xx:0(OH))	Sum of ceramides. Ceramides are a family of lipid molecules that consist of sphingosine and a fatty acid and have been shown to play an important role in coordinating cellular responses to extracellular stimuli and stress.	Bikman and Summers 2011, DOI: 10.1172/JCI57144.
Sum of DH-Cer	Sum of Dihydroceramides	Cer(d18:0/xx:x) + Cer (d18:0/xx:x(OH))	Sum of dihydroceramides (DH-Cer). DH-Cer exert numerous biological effects, including induction of cell maturation, cell cycle arrest, terminal cell differentiation, cell senescence, cell death and skin water-barrier function.	Magaye et al. 2018, DOI: 10.1007/s00018-018-2984-8; Wigger et al. 2017, DOI: 10.1016/j.celrep.2017.02.019; Siddique et al. 2015, DOI: 10.1074/jbc.R115.653204; Rodriguez-Cuenca et al. 2015, PMID: 25283058.
Sum of Glycosyl-Cer	Sum of Glycosylceramides	HexCer(d1x:x/xx:x) + Hex2Cer(d18:1/xx:x) + Hex3Cer(d18:1/xx:x) + Hex3Cer(d18:1_2x:0)	Hexosylated ceramides are the backbone of more than 300 structurally related glycosphingolipids, including gangliosides and sulfatides, and are essential for mammalian development. The levels of hexosylated ceramides are disturbed in a number of lipid storage diseases, e.g. Krabbe disease, Sandhoff´s disease, Tay-Sachs disease, Fabry´s disease, Gaucher´s disease, and GM1 gangliosidosis.	Gegg and Schapira 2018, DOI: 10.1111/febs.14393; Astudillo et al. 2016, DOI: 10.1016/j.biochi.2015.11.009; Marks et al. 2007, ISBN 0-7817-8624-X.
Sum of Hex2Cer	Sum of Dihexosylceramides	Sum of Hex2Cer(d18:1/xx:x)	Sum of dihexosylceramides. Dihexosylceramides are ceramides linked to a two-sugar chain. They are usually membrane components and serve different purposes depending on the composition. Digalactosylceramides are mostly present in brain tissues. Lactosylceramides are the major glycolipids in leukocytes. Diglycosylceramide levels are higher in males than in females.	Cole et al. 1970, PMID:5418478; Vance et al. 1969, PMID: 5782355.
Sum of Hex3Cer	Sum of Trihexosylceramides	Hex3Cer(d18:1/xx:x) + Hex3(d18:1_2x:0)	Sum of trihexosylceramides (Hex3Cer). A Hex3Cer is a glycosphingolipid containing a trisaccharide group, which is bound via a glycosidic linkage to the hydroxyl group of a ceramide. High levels of Hex3Cer have been shown to cause angiokeratoma corporis diffusum.	Germain 2010, DOI: 10.1016/S0248-8663(10)70013-8.
Sum of HexCer	Sum of Hexosylceramides	Sum of HexCer(d1x:x/xx:x)	Monohexosylated ceramides (mainly glucosyl- and galactosylceramides) are the backbone of all cerebrosides and sulfatides, and are essential for mammalian development. Cerebrosides are important components of animal muscle and nerve cell membranes. Sulfatides have multiple roles in the organism, especially in the nervous system. Glucosylceramide is found to be associated with hypobetalipoproteinem…	Xiao et al. 2013, DOI: 10.1007/978-94-007-6331-9_3; Takahashi et al. 2012, DOI: 10.1194/jlr.R026682; Han et al. 2010, DOI: 10.1007/s12035-009-8092-x; Marks et al. 2007, ISBN 0-7817-8624-X; Dawson et al. 1976; PMID: 178813.
Sum of LCFA-Cer	Sum of Long-Chain Fatty Acid Ceramides	Cer(d1x:1/14-20:x) + Cer(d18:1/xx:0(OH))	Sum of long-chain fatty acid ceramides (LCFA-Cer). Ceramides are a family of lipid molecules that consist of sphingosine and a fatty acid and play an important role in coordinating cellular responses to extracellular stimuli and stress. LCFAs have been linked with oxidative stress, mitochondrial dysfunction, and insulin resistance.	Nagy et al. 2017, DOI: 10.5772/67407; Hafizi Abu Bakar et al. 2014, PMID: 25139820; Bikman and Summers 2011, DOI: 10.1172/JCI57144.
Sum of LCFA-DH-Cer	Sum of Long-Chain Fatty Acid Dihydroceramides	Cer(d18:0/18-20:0) + Cer (d18:0/18:0(OH))	Sum of long-chain fatty acid dihydroceramides (LCFA-DH-Cer). DH-Cer exert numerous biological effects, including induction of cell maturation, cell cycle arrest, terminal cell differentiation, cell senescence, cell death, and skin water-barrier function. LCFAs have been linked with oxidative stress, mitochondrial dysfunction, and insulin resistance.	Magaye et al. 2018, DOI: 10.1007/s00018-018-2984-8; Nagy et al. 2017, DOI: 10.5772/67407; Siddique et al. 2015, DOI: 10.1074/jbc.R115.653204; Hafizi Abu Bakar et al. 2014, PMID: 25139820.
Sum of LCFA-Glycosyl-Cer	Sum of Long-Chain Fatty Acid Glycosylceramides	HexCer(d18:x/14-20:x) + Hex2Cer(d18:1/14-20:0) + Hex3Cer (d18:1/16-20:0) + Hex3Cer(d18:1_20:0)	Sum of long-chain fatty acid glycosylceramides (LCFA-Glycosyl-Cer). Hexosylated ceramides are the backbone of numerous glycosphingolipids and are essential for development. Levels are disturbed in many lipid storage diseases, e.g. Krabbe disease, Sandhoff´s disease, Tay-Sachs disease, Fabry´s disease, and Gaucher´s disease. LCFAs have been linked with oxidative stress, mitochondrial dysfunction, …	Nagy et al. 2017, DOI: 10.5772/67407; Astudillo et al. 2016, DOI: 10.1016/j.biochi.2015.11.009; Hafizi Abu Bakar et al. 2014, PMID: 25139820.
Sum of VLCFA-Cer	Sum of Very Long-Chain Fatty Acid Ceramides	Cer(d1x:1/22-26:x)	Sum of very long-chain fatty acid ceramides (VLCFA-Cer). Ceramides are a family of lipid molecules that consist of sphingosine and a fatty acid and play an important role in coordinating cellular responses to extracellular stimuli and stress. VLCFAs are synthesized by FA elongases and are components of membrane lipids or precursors of inflammation-resolving lipids.	Kihara 2012, DOI: 10.1093/jb/mvs105; Bikman and Summers 2011, DOI: 10.1172/JCI57144.
Sum of VLCFA-DH-Cer	Sum of Very Long-Chain Fatty Acid Dihydroceramides	Cer(d18:0/22-26:x) + Cer (d18:0/26:1(OH))	Sum of very long-chain fatty acid dihydroceramides (VLCFA-DH-Cer). DH-Cer exert numerous biological effects, including induction of cell maturation, cell cycle arrest, terminal cell differentiation, cell senescence, cell death, and skin water-barrier function. VLCFAs are synthesized by FA elongases and are components of membrane lipids or precursors of inflammation-resolving lipids.	Magaye et al. 2018, DOI: 10.1007/s00018-018-2984-8; Siddique et al. 2015, DOI: 10.1074/jbc.R115.653204; Kihara 2012, DOI: 10.1093/jb/mvs105.
Sum of VLCFA-Glycosyl-Cer	Sum of Very Long-Chain Fatty Acid Glycosylceramides	HexCer(d1x:x/22-26:x) + Hex2Cer(d18:1/22-26:x) + Hex3Cer (d18:1/22-26:0) + Hex3Cer (d18:1_22:0)	Sum of very long-chain fatty acid glycosylceramides (VLCFA-Glycosyl-Cer). Hexosylated ceramides are the backbone of numerous glycosphingolipids and are essential for development. Levels are disturbed in many lipid storage diseases, e.g. Krabbe disease, Sandhoff´s disease, Tay-Sachs disease, Fabry´s disease, and Gaucher´s disease. VLCFAs are synthesized by FA elongases and are components of membra…	Astudillo et al. 2016, DOI: 10.1016/j.biochi.2015.11.009; Kihara 2012, DOI: 10.1093/jb/mvs105.
Cholesteryl Esters (6)
Short Name	Name	Formula	Description	Literature
Sum of CEs	Sum of Cholesteryl Esters	Sum of CE(xx:x)	Sum of cholesteryl esters (CEs). One way to cope with excess cellular cholesterol is the conversion to CEs by the enzyme acyl-coenzyme A:cholesterol acyl-transferase 1. CEs are cholesterol molecules with long-chain fatty acids linked to a hydroxyl group and are mainly present in cytosolic lipid droplets.	Chang et al. 2006, PMID: 16753029.
Sum of LCFA-CEs	Sum of Long-Chain Fatty Acid Cholesteryl Esters	Sum of CE(14-20:x)	Sum of long-chain fatty acid cholesteryl esters (LCFA-CEs). Excess cellular cholesterol is converted to CEs by the enzyme acyl-coenzyme A:cholesterol acyl-transferase 1. CEs are cholesterol molecules with long-chain fatty acids linked to a hydroxyl group and are mainly present in cytosolic lipid droplets. LCFAs have been linked with oxidative stress, mitochondrial dysfunction, and insulin resista…	Nagy et al. 2017, DOI: 10.5772/67407; Hafizi Abu Bakar et al. 2014, PMID: 25139820; Chang et al. 2006, PMID: 16753029.
Sum of MUFA-CEs	Sum of Monounsaturated Fatty Acid Cholesteryl Esters	Sum of CE(xx:1)	Sum of monounsaturated fatty acid cholesteryl esters (MUFA-CEs). Excess cellular cholesterol is converted to CEs by the enzyme acyl-coenzyme A:cholesterol acyl-transferase 1. CEs are cholesterol molecules with long-chain fatty acids linked to a hydroxyl group and are mainly present in cytosolic lipid droplets. High levels of MUFAs may be a consequence of a MUFA-rich diet associated with cardiomet…	Schwingshackl and Hoffmann 2012, DOI: 10.3390/nu4121989; Chang et al. 2006, PMID: 16753029.
Sum of PUFA-CEs	Sum of Polyunsaturated Fatty Acid Cholesteryl Esters	Sum of CE(xx:2-6)	Sum of polyunsaturated fatty acid cholesteryl esters (PUFA-CEs). Excess cellular cholesterol is converted to CEs by the enzyme acyl-coenzyme A:cholesterol acyl-transferase 1. CEs are cholesterol molecules with long-chain fatty acids linked to a hydroxyl group and are mainly present in cytosolic lipid droplets. Altered PUFA levels are associated with cardiometabolic diseases and neurological disor…	Sokola-Wysoczanska et al. 2018, DOI: 10.3390/nu10101561; Bazinet and Laye‚ 2014, DOI: 10.1038/nrn3820; Chang et al. 2006, PMID: 16753029.
Sum of Saturated CEs	Sum of Saturated Cholesteryl Esters	Sum of CE(xx:0)	Saturated cholesteryl esters (CEs) result mostly from the transfer of a saturated fatty acid from a phosphatidylcholine to cholesterol. Carbohydrate-rich diets may lead to higher levels of saturated CEs, and high levels of saturated CEs are associated with atherosclerosis and cardiovascular risk.	Ferri et al. 2018, DOI: 10.1016/j.phrs.2017.12.028; Morgan et al. 2017, DOI: 10.1017/S0029665116002822; Houtsmuller 1982, DOI: 10.1159/000406495.
Sum of VLCFA-CEs	Sum of Very Long-Chain Fatty Acid Cholesteryl Esters	Sum of CE(22:x)	Sum of very long-chain fatty acid cholesteryl esters (VLCFA-CEs). Excess cellular cholesterol is converted to CEs by the enzyme acyl-coenzyme A:cholesterol acyl-transferase 1. CEs are cholesterol molecules with long-chain fatty acids linked to a hydroxyl group and are mainly present in cytosolic lipid droplets. VLCFAs are synthesized by FA elongases and are components of membrane lipids or precur…	Kihara 2012, DOI: 10.1093/jb/mvs105; Chang et al. 2006, PMID: 16753029.
Diglycerides (5)
Short Name	Name	Formula	Description	Literature
Ratio of DGs to FAs	Ratio of Diglycerides to Fatty Acids	(DG(xx:x_xx:x) + DG-O(1x:0_xx:x)) / (AA + EPA + DHA + FA(xx:x))	Indicator of diglyceride (DG) synthesis from fatty acids. DGs are composed of two fatty acids covalently linked to a glycerol molecule via ester bonds and play a crucial role in cellular signaling.	De Carvalho and Caramujo 2018, PMID: 30304860; Petersen and Shulman 2017, DOI: 10.1016/j.tips.2017.04.004; Carrasco and Merida 2007, DOI: 10.1016/j.tibs.2006.11.004.
Ratio of DGs to TGs	Ratio of Diglycerides to Triglycerides	(DG(xx:x_xx:x) + DG-O(1x:0_xx:x)) / TG(xx:x_xx:x)	Indicator of lipase activity. Elevated triglyceride levels are associated with risk for cardiovascular disease.	Nordestgaard and Varbo 2014, PMID: 25131982; Coleman and Lee 2004, DOI: 10.1016/S0163-7827(03)00051-1.
Sum of DGs	Sum of Diglycerides	DG(xx:x_xx:x) + DG-O(1x:0_xx:x)	Diglycerides (DGs) consist of two fatty acid chains covalently linked to a glycerol molecule via ester bonds. They play a role in membrane signaling as second messengers and can alter the biophysical properties of biomembranes, thus modulating the activity of membrane-associated proteins and also facilitating membrane fusion. Impaired DG generation has severe effects on cell growth associated wit…	Petersen and Shulman 2017, DOI: 10.1016/j.tips.2017.04.004; Gomez-Fernandez and Corbalan-Garcia 2007, PMID: 17560968; Carrasco and Merida 2007, DOI: 10.1016/j.tibs.2006.11.004.
Sum of Saturated DGs	Sum of Saturated Diglycerides	Sum of DG(xx:0_xx:0)	Saturated diglycerides (DGs) consist of two fatty acid chains with no double bond covalently linked to a glycerol molecule through ester bonds. The saturation or unsaturation of fatty acids within DGs has major influence on the curvature in the cell membrane which directly and indirectly influences transmembrane signaling, e.g. via lipid raft formation. Many second messenger effects of DGs are st…	Szule et al. 2002, DOI: 10.1016/S0006-3495(02)75223-5; Committee on Diet and Health 1989, DOI: 10.17226/1222; Genazzani et al. 1974, ISBN: 978-3-642-657146-0.
Sum of Unsaturated DGs	Sum of Unsaturated Diglycerides	DG(xx:x_xx:1-6) + DG(xx:1-3_xx:x) + DG-O(1x:0_xx:x)	Unsaturated diglycerides (DGs) are glycerol molecules esterified to two fatty acids, with at least one double bond in at least one of the chains. The saturation or unsaturation of fatty acids in DGs has major influence on the curvature in the cell membrane, which directly and indirectly influences transmembrane signaling, e.g. via lipid raft formation. Many second messenger effects of DGs are str…	Szule et al. 2002, DOI: 10.1016/S0006-3495(02)75223-5; Committee on Diet and Health 1989, DOI: 10.17226/1222; Genazzani et al. 1974, ISBN: 978-3-642-657146-0.
Triglycerides (4)
Short Name	Name	Formula	Description	Literature
Ratio of TGs to FAs	Ratio of Triglycerides to Fatty Acids	TG(xx:x_xx:x) / (AA + EPA + DHA + FA(xx:x))	Indicator of triglyceride synthesis from fatty acids.	Alexopoulos et al. 2019, DOI: 10.1007/s11892-019-1136-3; De Carvalho and Caramujo 2018, PMID: 30304860.
Sum of Saturated TGs	Sum of Saturated Trigylcerides	Sum of TG(xx:0_xx:0)	High concentrations of saturated triglycerides (TGs) are usually due to a diet rich in saturated fats and are common in diabetes and have been shown to contribute to increased cardiovascular risk.	Alexopoulos et al. 2019, DOI: 10.1007/s11892-019-1136-3.
Sum of TGs	Sum of Triglycerides	Sum of TG(xx:x_xx:x)	Sum of triglycerides (TGs). TGs are esters derived from glycerol and three fatty acids and are the main constituents of body fat in humans. High levels of TGs in the bloodstream have been linked to atherosclerosis and an elevated risk of heart disease and stroke.	Nordestgaard and Varbo 2014, PMID: 25131982; Coleman and Lee 2004, DOI: 10.1016/S0163-7827(03)00051-1.
Sum of Unsaturated TGs	Sum of Unsaturated Triglycerides	TG(xx:x_xx:1-8) + TG(xx:1-6_xx:x)	The content of unsaturated triglycerides (TGs) usually depends on the diet, unsaturated TGs are found in plant foods and fish. High levels of unsaturated TGs reduce the cardiovascular risk, lower low-density lipoprotein cholesterol levels and reduce inflammation.	Alexopoulos et al. 2019, DOI: 10.1007/s11892-019-1136-3, Willett et al. 1995, DOI: 10.1093/ajcn/61.6.1402S.
Version: V01-2019
All 232 metabolism indicators are part of the MetIDQ™ MetaboINDICATOR™ module and are designed specifically for MxP® Quant 500 kit data.
For Research Use Only. Not for use in diagnostic procedures. Please note that the listed sums and ratios may indicate specific enzyme activities and diseases, but changes in metabolite levels could be also due to other reasons.
